# Supplementary material for: The impact of sublethal antimicrobial blue light on lipidomic changes of Escherichia coli and Salmonella Typhimurium
Source: Front Cell Infect Microbiol. 2025 Nov 26;15:1612638. doi: 10.3389/fcimb.2025.1612638 (PMC12689863; doi:10.3389/fcimb.2025.1612638)
Supplement: Supplementary file 2 [file DataSheet2.csv]

#[c-1]:W3110 0J-1.raw
#[c-2]:W3110 0J-2.raw
#[c-3]:W3110 0J-3.raw
#[s1-1]:W3110 15J-1.raw
#[s1-2]:W3110 15J-2.raw
#[s1-3]:W3110 15J-3.raw
#[s2-1]:W3110 30J-1.raw
#[s2-2]:W3110 30J-2.raw
#[s2-3]:W3110 30J-3.raw
#normalize base:
#control group:c
#toprank filter:true
#mScoreThreshold:5.0
#cScoreThreshold:2.0
LipidIon	Class	FattyAcid	FA1	FA2	FA3	FA4	CalcMz	IonFormula	ARatio[s1/c]	ARatio[s2/c]	HRatio[s1/c]	HRatio[s2/c]	ADiff[s1/c]	ADiff[s2/c]	HDiff[s1/c]	HDiff[s2/c]	GroupArea[c]	GroupArea[s1]	GroupArea[s2]	GroupHeight[c]	GroupHeight[s1]	GroupHeight[s2]	GroupTopPos[c]	GroupTopPos[s1]	GroupTopPos[s2]	Area[c-1]	Area[c-2]	Area[c-3]	Area[s1-1]	Area[s1-2]	Area[s1-3]	Area[s2-1]	Area[s2-2]	Area[s2-3]	Height[c-1]	Height[c-2]	Height[c-3]	Height[s1-1]	Height[s1-2]	Height[s1-3]	Height[s2-1]	Height[s2-2]	Height[s2-3]	NormArea[c-1]	NormArea[c-2]	NormArea[c-3]	NormArea[s1-1]	NormArea[s1-2]	NormArea[s1-3]
CL(14:0/16:1/16:0/16:0)-2H	CL	(14:0/16:1/16:0/16:0)	(14:0)	(16:1)	(16:0)	(16:0)	660.455364	C71 H134 O17 P2	0.84963	0.697853	0.917982	0.977058	-393279.962	-790238.671	-34399.593	-9622.421	2615412.702	2222132.74	1825174.031	419415.338	385015.745	409792.917	17.934	17.934	17.934	760233.682	2135.168	1463200.31	33458.027	1836083.417	1530654.627	1825174.031	1683554.842	1406147.462	140778.755	1340.17	255410.238	14920.987	335063.581	265867.898	197712.696	300862.619	258287.72	760233.682	2135.168	1463200.31	33458.027	1836083.417	1530654.627
CL(16:0/16:1/16:0/16:0)-2H	CL	(16:0/16:1/16:0/16:0)	(16:0)	(16:1)	(16:0)	(16:0)	674.471014	C73 H138 O17 P2	0.759312	0.759621	0.958251	1.034113	-897212.627	-896057.964	-19516.454	15946.919	3727695.472	2830482.845	2831637.508	467470.386	447953.932	483417.305	18.423547	18.423547	18.423547	710928.132	2891321.182	2376304.235	2675571.64	2830482.845	2652241.64	1848989.068	2831637.508	2139643.472	118766.317	467470.386	334537.723	435802.186	447953.932	421933.331	285513.445	483417.305	287787.665	710928.132	2891321.182	2376304.235	2675571.64	2830482.845	2652241.64
CL(16:0/16:1/16:0/16:1)-2H	CL	(16:0/16:1/16:0/16:1)	(16:0)	(16:1)	(16:0)	(16:1)	673.463189	C73 H136 O17 P2	0.756553	0.758256	0.776642	0.802651	-3260444.413	-3237644.637	-472643.039	-417604.735	13392847.44	10132403.03	10155202.8	2116076.337	1643433.298	1698471.602	17.944056	17.944056	17.944056	5102210.27	9964078.05	7363370.018	8478316.753	9718961.399	9004352.533	6802874.842	9530233.616	9015206.931	733716.901	1690037.296	1156832.786	1400741.455	1643433.298	1324160.199	1099751.259	1698471.602	1515574.196	5102210.27	9964078.05	7363370.018	8478316.753	9718961.399	9004352.533
CL(17:1/16:1/16:0/16:0)-2H	CL	(17:1/16:1/16:0/16:0)	(17:1)	(16:1)	(16:0)	(16:0)	680.471014	C74 H138 O17 P2	0.726729	0.646304	0.709035	0.698776	-2952256.816	-3821120.128	-461303.303	-477568.744	10803389.87	7851133.053	6982269.741	1585425.408	1124122.105	1107856.664	18.229032	18.229032	18.229032	2726891.722	536087.976	4237244.167	205935.61	6707407.274	5194558.517	5528319.07	481273.589	6072751.488	442148.769	128415.001	780230.624	64905.928	1124122.105	871340.856	615507.55	117630.704	1045679.442	2726891.722	536087.976	4237244.167	205935.61	6707407.274	5194558.517
CL(16:0/16:1/16:0/18:1)-2H	CL	(16:0/16:1/16:0/18:1)	(16:0)	(16:1)	(16:0)	(18:1)	687.478839	C75 H140 O17 P2	0.737943	0.721756	0.719377	0.639696	-3558332.292	-3778128.091	-658056.479	-844909.29	13578451.73	10020119.44	9800323.642	2344987.492	1686931.013	1500078.202	18.344045	18.344045	18.344045	4493320.561	8949075.295	7361521.31	7765227.005	10020119.44	8829334.844	6276142.302	9800323.642	8037222.822	623346.212	1345503.397	1189980.987	1391060.764	1686931.013	1329685.129	1081898.82	1500078.202	1305073.229	4493320.561	8949075.295	7361521.31	7765227.005	10020119.44	8829334.844
CL(18:1/16:1/16:0/16:1)-2H	CL	(18:1/16:1/16:0/16:1)	(18:1)	(16:1)	(16:0)	(16:1)	686.471014	C75 H138 O17 P2	0.78604	0.842913	0.89499	0.778283	-678399.057	-498073.197	-49849.496	-105251.924	3170686.864	2492287.807	2672613.667	474713.359	424863.863	369461.435	17.867	17.867	17.867	986059.847	2077721.374	1879320.325	2175610.728	2492287.807	2347003.864	1352909.13	3330.756	1933544.724	159489.374	340467.702	229854.218	314174.517	424863.863	280478.544	260504.958	1625.229	358320.84	986059.847	2077721.374	1879320.325	2175610.728	2492287.807	2347003.864
CL(17:1/18:1/16:0/16:0)-2H	CL	(17:1/18:1/16:0/16:0)	(17:1)	(18:1)	(16:0)	(16:0)	694.486664	C76 H142 O17 P2	0.614896	0.622245	0.876462	0.853419	-2377590.481	-2332216.107	-89163.295	-105794.527	6173885.117	3796294.636	3841669.01	721749.542	632586.247	615955.015	18.63661	18.63661	18.63661	1247222.829	4326819.735	2274333.48	3100564.193	3796294.636	3218798.7	2782726.607	3841669.01	3029723.009	211040.361	453578.411	401692.408	497035.984	632586.247	473633.913	390745.329	544467.785	499819.46	1247222.829	4326819.735	2274333.48	3100564.193	3796294.636	3218798.7
CL(18:1/18:1/16:0/16:0)-2H	CL	(18:1/18:1/16:0/16:0)	(18:1)	(18:1)	(16:0)	(16:0)	701.494489	C77 H144 O17 P2	0.738704	0.675586	0.869205	0.94191	-1109576.56	-1377606.519	-69089.147	-30684.705	4246442.962	3136866.402	2868836.443	528224.614	459135.467	497539.909	18.72185	18.72185	18.72185	788635.315	2236897.01	2074930.607	2400963.633	3136866.402	2512556.725	1984120.083	2815194.51	2868836.443	171188.287	442326.089	256166.742	371833.701	459135.467	362720.169	265643.184	497539.909	340055.384	788635.315	2236897.01	2074930.607	2400963.633	3136866.402	2512556.725
CL(18:1/16:1/16:0/18:1)-2H	CL	(18:1/16:1/16:0/18:1)	(18:1)	(16:1)	(16:0)	(18:1)	700.486664	C77 H142 O17 P2	0.59662	0.598114	0.705805	0.663482	-1860589.968	-1853700.46	-210356.433	-240617.775	4612503.348	2751913.38	2758802.888	715022.788	504666.355	474405.013	18.275126	18.275126	18.275126	1731962.623	2327954.316	2071388.359	1977716.769	2751913.38	1849686.847	1853543.121	5157.271	2113671.277	185820.053	386393.557	267403.524	405291.324	504666.355	329154.853	261269.41	3626.775	377932.418	1731962.623	2327954.316	2071388.359	1977716.769	2751913.38	1849686.847
CL(24:7/16:0/16:0/20:1)-2H	CL	(24:7/16:0/16:0/20:1)	(24:7)	(16:0)	(16:0)	(20:1)	751.510139	C85 H148 O17 P2	0.617729	0.559919	0.517652	0.834586	-102123.031	-117566.842	-47214.136	-16191.431	267147.994	165024.963	149581.152	97884.06	50669.924	81692.629	4.523	4.523	4.523	0	82517.785	1365.84	1391.392	97446.794	165024.963	953.29	112892.521	372.402	0	44087.877	835.56	814.091	41555.41	50669.924	560.259	47788.554	225.4	0	82517.785	1365.84	1391.392	97446.794	165024.963
LPE(16:0)-H	LPE	(16:0)	(16:0)				452.278266	C21 H43 O7 N1 P1	0.36661	0.48883	0.402018	0.457316	-8713072.776	-7031780.298	-739389.867	-671015.609	13756243.48	5043170.7	6724463.178	1236476.034	497086.167	565460.425	2.818712	2.818712	2.818712	3354498.855	5765503.432	3746285.799	4478038.718	4510213.927	4076246.979	4313865.546	5250886.267	5263334.918	430505.55	494489.364	353901.307	392916.778	431908.355	420323.671	339123.334	565460.425	459373.513	3354498.855	5765503.432	3746285.799	4478038.718	4510213.927	4076246.979
LPE(16:1)-H	LPE	(16:1)	(16:1)				450.262616	C21 H41 O7 N1 P1	0.51371	0.410084	0.410732	0.436225	-11046144.92	-13400038.25	-1272982.558	-1217908.896	22715159.41	11669014.5	9315121.166	2160276.658	887294.1	942367.762	1.913939	1.913939	1.913939	8469164.89	9675320.46	7022567.132	7093295.991	7742752.78	7268470.681	6252895.95	8701517.977	7945848.653	1115354.699	996771.791	734435.36	768621.429	768816.664	750686.138	594782.881	900473.228	813493.719	8469164.89	9675320.46	7022567.132	7093295.991	7742752.78	7268470.681
LPE(17:1)-H	LPE	(17:1)	(17:1)				464.278266	C22 H43 O7 N1 P1	0.510676	0.400206	0.438739	0.477612	-18533285.74	-22717349.69	-2064713.434	-1921711.689	37875267.8	19341982.06	15157918.11	3678705.748	1613992.314	1756994.059	2.340885	2.340885	2.340885	12380535.59	12853103.07	12663442.34	10775225.22	13063848.26	10989706.7	10979320.04	14558800.28	12870679.03	1487509.132	1371775.851	1001225.418	1178352.379	1430419.79	1050120.899	962826.327	1756994.059	1198515.32	12380535.59	12853103.07	12663442.34	10775225.22	13063848.26	10989706.7
LPE(18:1)-H	LPE	(18:1)	(18:1)				478.293916	C23 H45 O7 N1 P1	0.476263	0.523152	0.439167	0.51131	-4671300.53	-4253095.089	-438883.746	-382427.787	8919179.101	4247878.571	4666084.012	782556.7	343672.954	400128.913	2.685452	2.685452	2.685452	3535345.313	3538384.886	3037347.452	2901212.633	3999177.404	3270135.393	2192845.415	4666084.012	3846722.484	373288.876	325467.893	256164.505	282405.439	329741.267	265207.105	246214.565	400128.913	304863.819	3535345.313	3538384.886	3037347.452	2901212.633	3999177.404	3270135.393
PE(12:0/14:0)-H	PE	(12:0/14:0)	(12:0)	(14:0)			606.414031	C31 H61 O8 N1 P1	0.83106	0.646983	0.842823	0.722472	-1192537.98	-2491934.798	-116257.759	-205277.001	7058961.399	5866423.419	4567026.601	739662.572	623404.813	534385.571	9.60077	9.60077	9.60077	3049470.407	4180395.621	3116636.605	4277899.122	4626744.362	4286123.608	3088800.776	4306159.451	3757552.407	388007.211	515191.213	394817.139	516190.665	566072.192	504170.893	367004.278	483428.168	442738.181	3049470.407	4180395.621	3116636.605	4277899.122	4626744.362	4286123.608
PE(16:0/12:0)-H	PE	(16:0/12:0)	(16:0)	(12:0)			634.445331	C33 H65 O8 N1 P1	1.01423	0.91209	1.053572	0.905677	448067.51	-2767987.054	268299.347	-472384.844	31486469.9	31934537.41	28718482.84	5008168.382	5276467.729	4535783.538	11.286447	11.286447	11.286447	19099645.78	27634407.55	20620207.88	25624437.06	28725842.91	27196559.82	21048951.67	25252320.18	25458092.69	3459403.92	4934485.525	3420128.658	4194805.481	4909272.089	4465973.155	3232893.864	4324015.681	4203234.719	19099645.78	27634407.55	20620207.88	25624437.06	28725842.91	27196559.82
PE(16:1/12:0)-H	PE	(16:1/12:0)	(16:1)	(12:0)			632.429681	C33 H63 O8 N1 P1	0.880123	0.760407	0.907964	0.812638	-1044415.157	-2087423.308	-97577.016	-198641.565	8712383.666	7667968.509	6624960.358	1060201.878	962624.862	861560.313	9.738984	9.738984	9.738984	5015162.593	6533833.87	5111549.935	6492760.54	6860872.851	6631975.111	4864272.24	6624960.358	5789674.13	666467.039	813839.9	639079.216	804923.878	869330.186	787995.57	645205.503	710469.537	752209.199	5015162.593	6533833.87	5111549.935	6492760.54	6860872.851	6631975.111
PE(15:0/14:0)-H	PE	(15:0/14:0)	(15:0)	(14:0)			648.460981	C34 H67 O8 N1 P1	0.944495	1.027551	0.905837	1.185033	-292924.983	145401.126	-82495.475	162106.249	5277437.674	4984512.691	5422838.8	876091.832	793596.357	1038198.081	12.03446	12.03446	12.03446	3259594.05	4815540.166	3857335.485	4952863.506	4324163.031	4393049.865	3277622.704	4943801.666	4128068.876	617852.403	876091.832	665249.372	792308.146	658964.658	760973.294	550802.092	871884.049	713316.271	3259594.05	4815540.166	3857335.485	4952863.506	4324163.031	4393049.865
PE(17:1/12:0)-H	PE	(17:1/12:0)	(17:1)	(12:0)			646.445331	C34 H65 O8 N1 P1	0.67295	0.788545	0.762714	0.796227	-605460.586	-391462.357	-62822.112	-53949.373	1851276.822	1245816.236	1459814.465	264752.52	201930.408	210803.147	10.886	10.886	10.886	32280.599	1004331.494	766461.674	825179.244	1238487.687	940222.724	722387.715	1459814.465	855308.006	11492.512	182682.02	102202.298	151847.823	201930.408	146417.745	108689.026	137387.328	133459.084	32280.599	1004331.494	766461.674	825179.244	1238487.687	940222.724
PE(16:0/14:0)-H	PE	(16:0/14:0)	(16:0)	(14:0)			662.476631	C35 H69 O8 N1 P1	0.929936	0.839966	0.834491	0.812601	-13567256.76	-30988897.55	-6035809.479	-6834112.209	193639865.3	180072608.6	162650967.8	36468195.92	30432386.44	29634083.71	12.716924	12.716924	12.716924	107982104	141992386.5	122707241.4	138063339.9	155903409.7	156664475.4	128043780.8	151593469.6	157956282.7	20486769.85	24340726.76	23174738.54	23467310.7	27452659.82	28531292.17	21814573.08	29501277.82	28997105.81	107982104	141992386.5	122707241.4	138063339.9	155903409.7	156664475.4
PE(18:1/12:0)-H	PE	(18:1/12:0)	(18:1)	(12:0)			660.460981	C35 H67 O8 N1 P1	0.9959	0.865571	0.830581	0.777647	-352918.276	-11572541.06	-2268592.011	-2977390.249	86086818.22	85733899.94	74514277.16	13390398.11	11121806.1	10413007.87	11.395914	11.395914	11.395914	53033460.27	72591485.49	58093516.66	68140265.42	73922226.87	72188858.35	56399573.05	69672898.61	64547375.28	8415774.712	9175967.579	8069877.855	9899265.13	10988605.65	10822250.54	8526612.8	10315076.81	10068735.3	53033460.27	72591485.49	58093516.66	68140265.42	73922226.87	72188858.35
PE(16:1/14:1)-H	PE	(16:1/14:1)	(16:1)	(14:1)			658.445331	C35 H65 O8 N1 P1	1.09187	0.837471	0.882348	0.705361	169477.521	-299825.774	-23485.655	-58815.63	1844752.439	2014229.96	1544926.665	199619.628	176133.973	140803.998	10.066	10.066	10.066	723579.586	1210087.592	964728.659	636389.169	1323038.024	1394946.817	1491420.049	1112121.496	1187071.791	111482.044	129808.246	109277.379	140635.802	154205.915	136759.012	91568.657	113245.927	120188.152	723579.586	1210087.592	964728.659	636389.169	1323038.024	1394946.817
PE(15:0/16:0)-H	PE	(15:0/16:0)	(15:0)	(16:0)			676.492281	C36 H71 O8 N1 P1	0.934156	0.772648	0.891518	0.802305	-1549171.379	-5349089.154	-460356.156	-838942.102	23527785.66	21978614.28	18178696.5	4243614.13	3783257.974	3404672.028	13.313801	13.313801	13.313801	10642256.25	18562280.92	14560211.03	18055732.37	20449062.07	18287735.59	14062870.99	18178696.5	17701148.24	2008507.744	3305078.367	2662445.267	3405305.516	3783257.974	3082669.807	2451336.39	3382558.776	3271310.942	10642256.25	18562280.92	14560211.03	18055732.37	20449062.07	18287735.59
PE(15:0/16:1)-H	PE	(15:0/16:1)	(15:0)	(16:1)			674.476631	C36 H69 O8 N1 P1	0.804872	0.730869	0.854451	0.809521	-4198195.896	-5790378.923	-461830.022	-604396.128	21515062.41	17316866.51	15724683.48	3173031.476	2711201.454	2568635.348	12.126458	12.126458	12.126458	11063357.08	14202331.24	11656301.36	14093797.86	15399537.22	14648468.06	12220261.83	13822812.67	12709084.86	1959026.954	2210704.911	1862140.64	2203120.81	2636866.735	2316787.706	1644318.767	1918837.053	1996927.188	11063357.08	14202331.24	11656301.36	14093797.86	15399537.22	14648468.06
PE(16:0/16:0)-H	PE	(16:0/16:0)	(16:0)	(16:0)			690.507931	C37 H73 O8 N1 P1	0.960841	0.827792	0.948394	0.863766	-6812191.791	-29957467.69	-1548803.835	-4088655.662	173960762.1	167148570.4	144003294.5	30012079.01	28463275.18	25923423.35	13.958263	13.958263	13.958263	87368090.27	146657700.5	111667596.1	136639999.2	138500249.7	147783052	107411025.3	144003294.5	133431961.4	16626965.98	24198986.96	20461021.66	21571275.32	22201592.73	26025165.9	17674596.9	25923423.35	22480182.35	87368090.27	146657700.5	111667596.1	136639999.2	138500249.7	147783052
PE(18:1/14:0)-H	PE	(18:1/14:0)	(18:1)	(14:0)			688.492281	C37 H71 O8 N1 P1	0.962311	0.867364	0.930392	0.88306	-30627106.13	-107782964.6	-7912247.353	-13292410.32	812621962.8	781994856.6	704838998.2	113668208.9	105755961.6	100375798.6	12.799219	12.799219	12.799219	559226767	667807130	560239323.9	654612476.7	703418957.2	669509403.1	548422677	634562001.2	675605727	79099438.72	94325541.32	81208099.84	94247297.51	95248391.84	92481242.8	73053864.77	90370241.03	96830591.8	559226767	667807130	560239323.9	654612476.7	703418957.2	669509403.1
PE(16:1/16:1)-H	PE	(16:1/16:1)	(16:1)	(16:1)			686.476631	C37 H69 O8 N1 P1	0.912517	0.771457	0.843263	0.805397	-1957367.472	-5113502.062	-462502.742	-574239.268	22374346.27	20416978.8	17260844.21	2950827.216	2488324.474	2376587.948	11.46936	11.46936	11.46936	12316300.73	15106528.64	12739489.27	15095456.71	16498086.26	17605315.55	11936729.57	15109095	14768537.67	1602048.38	2449696.632	1774989.765	2153277.099	2481353.017	2201656.052	1779908.481	2130140.571	2033633.973	12316300.73	15106528.64	12739489.27	15095456.71	16498086.26	17605315.55
PE(16:1/16:1)-H	PE	(16:1/16:1)	(16:1)	(16:1)			686.476631	C37 H69 O8 N1 P1	0.471196	0.629972	0.951897	0.886272	-6085622.336	-4258389.24	-46514.102	-109972.474	11508281.44	5422659.099	7249892.195	966978.452	920464.35	857005.978	11.773529	11.773529	11.773529	2756935.272	3482572.376	2767580.112	5422659.099	4628582.632	4055689.266	3718765.17	4482358.851	5028815.159	189314.015	278250.296	378642.766	920464.35	591919.507	355509.511	479485.128	470060.522	538155.93	2756935.272	3482572.376	2767580.112	5422659.099	4628582.632	4055689.266
PE(16:0/17:0)-H	PE	(16:0/17:0)	(16:0)	(17:0)			704.523581	C38 H75 O8 N1 P1	0.895588	0.797644	0.940676	0.80527	-407697.902	-790141.559	-37244.448	-122253.941	3904710.076	3497012.174	3114568.517	627813.91	590569.462	505559.969	14.491458	14.491458	14.491458	1413997.124	2993233.861	1928940.863	2534667.508	2693090.622	3012573.778	2043598.244	3016839.822	2538309.345	230677.429	568200.632	366400.226	452902.594	506131.669	541011.22	394769.994	505559.969	470871.748	1413997.124	2993233.861	1928940.863	2534667.508	2693090.622	3012573.778
PE(17:1/16:0)-H	PE	(17:1/16:0)	(17:1)	(16:0)			702.507931	C38 H73 O8 N1 P1	1.088919	0.913902	0.926708	0.958896	79507507.91	-76985300.77	-9593294.834	-5380116.899	894158060.3	973665568.2	817172759.5	130891167	121297872.2	125511050.1	13.60194	13.60194	13.60194	625902460.1	25643178.01	657665259.7	794594449.8	973665568.2	801509410.8	684138044.7	785424234.8	773225475.8	96649013.6	2923532.286	90318104.73	105429902.1	114014135.3	112189231.8	83472234.81	107722271.6	101968510.3	625902460.1	25643178.01	657665259.7	794594449.8	973665568.2	801509410.8
PE(17:1/16:1)-H	PE	(17:1/16:1)	(17:1)	(16:1)			700.492281	C38 H71 O8 N1 P1	1.013572	0.949536	0.91416	0.854062	639651.721	-2378388.854	-728571.374	-1238657.304	47130675.16	47770326.88	44752286.3	8487539.289	7758967.915	7248881.985	12.405265	12.405265	12.405265	31922871.45	41633355.55	35871264.28	41928505.29	45460841.09	45953953.05	33229088.28	44752286.3	38340728.02	5217226.229	6198915.166	5643035.568	7040551.325	6286214.06	7758967.915	5205726.748	7248881.985	5951532.974	31922871.45	41633355.55	35871264.28	41928505.29	45460841.09	45953953.05
PE(18:0/16:0)-H	PE	(18:0/16:0)	(18:0)	(16:0)			718.539231	C39 H77 O8 N1 P1	1.028026	0.815812	0.979907	0.830204	500983.753	-3292439.251	-67215.777	-568014.078	17875425.19	18376408.95	14582985.94	3345266.719	3278050.942	2777252.641	14.98988	14.98988	14.98988	6581281.657	14076429.03	10959117.29	12445597.57	14765884.85	14182961.06	10685693.25	13305914.88	12953411.3	1368361.59	2379243.195	2167656.998	2260733.64	2566329.793	2603799.406	1870873.511	2777252.641	2366513.296	6581281.657	14076429.03	10959117.29	12445597.57	14765884.85	14182961.06
PE(16:0/18:1)-H	PE	(16:0/18:1)	(16:0)	(18:1)			716.523581	C39 H75 O8 N1 P1	0.939448	0.892361	0.911293	0.892746	-31277491.32	-55599336.74	-6609015.182	-7990813.398	516535606.4	485258115.1	460936269.7	74503607.8	67894592.62	66512794.4	13.903415	13.903415	13.903415	348261365	434721255	356455905.8	417784836.3	432384846.5	476178632.6	366388121.4	442680488.9	427350143.3	44057547.68	66279930.05	51649634.88	52012498.01	65572111.92	56814772.46	43884556.7	50114041.22	56799948.75	348261365	434721255	356455905.8	417784836.3	432384846.5	476178632.6
PE(16:0/18:1)-H	PE	(16:0/18:1)	(16:0)	(18:1)			716.523581	C39 H75 O8 N1 P1	9.220986	0.904723	18.430775	0.917224	237555765.9	-2753157.611	53801046	-255491.746	28896260.71	266452026.6	26143103.1	3086554.978	56887600.98	2831063.232	14.169791	14.169791	14.169791	14564698.18	19212005.09	17441450.98	18073952.67	21017664.13	266452026.6	18396329.34	19903756.99	20954379.38	1772869.843	2292707.07	1953900.722	2482871.706	2739095.255	56887600.98	2010766.592	2787513.329	2634775.847	14564698.18	19212005.09	17441450.98	18073952.67	21017664.13	266452026.6
PE(16:1/18:1)-H	PE	(16:1/18:1)	(16:1)	(18:1)			714.507931	C39 H73 O8 N1 P1	0.93438	0.891038	1.108409	1.043536	-5368775.523	-8914769.318	1290662.82	518314.934	81815695.31	76446919.79	72900925.99	11905549.05	13196211.87	12423863.98	12.746716	12.746716	12.746716	61478941.71	66571579.42	59225905.94	65082885.02	75290596.8	67020012.86	53406838.22	65785832.34	70029580.67	10922327.21	10166419.34	9912391.239	9821394.279	13196211.87	10660125.32	8506841.188	9431201.22	10113301.33	61478941.71	66571579.42	59225905.94	65082885.02	75290596.8	67020012.86
PE(17:1/17:1)-H	PE	(17:1/17:1)	(17:1)	(17:1)			714.507931	C39 H73 O8 N1 P1	1.022791	0.873713	0.967635	0.915281	594934.874	-3296555.11	-81455.972	-213218.731	26103692.92	26698627.79	22807137.81	2516786.583	2435330.611	2303567.852	13.002666	13.002666	13.002666	15128220.92	21314137.88	18172634.45	21117547.31	22735937.29	21535569.37	17541804.74	22008525.29	20123553.53	1703247.258	2140077.191	1688036.583	2053653.138	2247829.055	2213622.183	1692074.317	2303567.852	2246339.493	15128220.92	21314137.88	18172634.45	21117547.31	22735937.29	21535569.37
PE(17:1/17:1)-H	PE	(17:1/17:1)	(17:1)	(17:1)			714.507931	C39 H73 O8 N1 P1	0.956422	0.857571	0.85157	0.865089	-1825107.072	-5965087.923	-1036613.588	-942198.434	41881205.08	40056098.01	35916117.16	6983872.92	5947259.332	6041674.486	13.266442	13.266442	13.266442	22788380.69	31029822.84	25840733.46	29852966.49	33590054.93	32405480.82	26537773.27	34883519.43	31292048.45	3320378.594	4947886.593	3681581.057	4577670.491	4671090.826	4899102.389	4064827.389	5069046.313	4836279.291	22788380.69	31029822.84	25840733.46	29852966.49	33590054.93	32405480.82
PE(16:0/18:3)-H	PE	(16:0/18:3)	(16:0)	(18:3)			712.492281	C39 H71 O8 N1 P1	1.211107	0.834211	0.873908	1.091217	756031.991	-593734.537	-53071.164	38392.523	3581275.64	4337307.631	2987541.103	420892.542	367821.378	459285.065	12.060119	12.060119	12.060119	1880290.344	2643611.326	2006056.322	2983673.868	2704193.901	3867572.832	2324093.407	2222053.331	2598396.837	293339.583	382176.75	269713.422	341241.987	364074.48	325481.194	213335.907	459285.065	274229.106	1880290.344	2643611.326	2006056.322	2983673.868	2704193.901	3867572.832
PE(19:1/16:0)-H	PE	(19:1/16:0)	(19:1)	(16:0)			730.539231	C40 H77 O8 N1 P1	0.859255	0.825968	0.78379	0.855462	-14233006.39	-17599151.29	-3697753.07	-2471986.012	101125995.1	86892988.72	83526843.82	17102621.68	13404868.61	14630635.67	14.644669	14.644669	14.644669	54329788.36	6337411.695	4963417.459	4286565.717	86892988.72	4663174.94	3740123.277	3782606.524	4123670.285	9729230.101	556452.399	445148.916	537352.489	13404868.61	641609.824	437054.173	596576.377	567265.436	54329788.36	6337411.695	4963417.459	4286565.717	86892988.72	4663174.94
PE(17:1/18:1)-H	PE	(17:1/18:1)	(17:1)	(18:1)			728.523581	C40 H75 O8 N1 P1	0.991646	0.913626	1.014732	1.034215	-622936.961	-6440733.066	169898.047	394598.417	74567774.19	73944837.22	68127041.12	11532794.16	11702692.21	11927392.58	13.542203	13.542203	13.542203	51390289.56	63803642.45	52069621.82	54634198.93	63323216.22	65793358.97	46245471.23	68127041.12	64018354.26	9044207.928	11125719.93	8633125.509	8810402.553	9789810.904	10801600.62	8716129.417	11927392.58	10527304.91	51390289.56	63803642.45	52069621.82	54634198.93	63323216.22	65793358.97
PE(18:0/18:1)-H	PE	(18:0/18:1)	(18:0)	(18:1)			744.554881	C41 H79 O8 N1 P1	0.910213	0.8887	0.90767	0.773813	-1638582.817	-2031194.38	-266729.355	-653426.42	18249721.32	16611138.5	16218526.94	2888878.263	2622148.908	2235451.843	14.933149	14.933149	14.933149	9072750.85	13350531.79	13517194.45	12291575.8	14634628.1	14448955.27	11617791.35	12968061.29	14149726.28	1463153.513	1976609.6	1476000.564	1734800.118	2179802.466	2084056.353	1588936.65	1814366.434	2112950.255	9072750.85	13350531.79	13517194.45	12291575.8	14634628.1	14448955.27
PE(18:1/18:1)-H	PE	(18:1/18:1)	(18:1)	(18:1)			742.539231	C41 H77 O8 N1 P1	0.91929	0.871941	0.92351	0.948583	-5432372.966	-8619318.743	-822011.689	-552562.288	67307168.28	61874795.31	58687849.54	10746606.12	9924594.427	10194043.83	13.848268	13.848268	13.848268	39696596.32	54000671.72	46645973.75	51311078.71	58803110.69	54281475.64	44767644.32	50549647.93	55006534.84	7131991.161	9685080.607	7897159.161	8897727.568	9924594.427	8829261.729	7011710.293	8091881.053	8858347.761	39696596.32	54000671.72	46645973.75	51311078.71	58803110.69	54281475.64
PE(17:1/19:1)-H	PE	(17:1/19:1)	(17:1)	(19:1)			742.539231	C41 H77 O8 N1 P1	0.800561	0.738795	0.927878	0.849897	-1141241.247	-1494680.569	-57417.403	-119499.269	5722255.808	4581014.561	4227575.239	796113.876	738696.473	676614.607	14.352423	14.352423	14.352423	2428986.358	3992941.555	2806935.203	3468909.873	4557304.541	3833608.97	3160675.796	4104973.285	3720597.519	406415.493	566815.468	403294.233	636831.205	605364.418	602155.297	456179.542	645549.937	574081.968	2428986.358	3992941.555	2806935.203	3468909.873	4557304.541	3833608.97
PE(19:1/18:1)-H	PE	(19:1/18:1)	(19:1)	(18:1)			756.554881	C42 H79 O8 N1 P1	0.948818	0.980599	0.827085	0.925093	-530050.216	-200917.852	-322807.784	-139840.257	10356275.87	9826225.652	10155358.02	1866857.234	1544049.45	1727016.977	14.607689	14.607689	14.607689	5693364.213	7275711.093	6162116.671	7692912.295	8147802.865	7075846.905	6350670.905	7731130.106	7111908.81	958739.124	1245068.969	1135087.621	1196892.234	1518115.118	1239122.593	992876.288	1489743.918	1433410.602	5693364.213	7275711.093	6162116.671	7692912.295	8147802.865	7075846.905
PG(16:0/12:0)-H	PG	(16:0/12:0)	(16:0)	(12:0)			665.439912	C34 H66 O10 N0 P1	0.90228	0.985198	0.742676	0.853731	-346311.465	-52456.805	-93963.144	-53411.039	3543911.351	3197599.886	3491454.546	365155.206	271192.062	311744.167	8.871525	8.871525	8.871525	1800883.676	2802906.536	1638664.879	2577129.048	2473978.635	3095006.397	2317110.751	2934865.603	2993386.532	232556.446	232355.18	169313.581	270159.555	231795.237	243418.282	198639.87	295822.36	230824.606	1800883.676	2802906.536	1638664.879	2577129.048	2473978.635	3095006.397
PG(16:0/12:0)-H	PG	(16:0/12:0)	(16:0)	(12:0)			665.439912	C34 H66 O10 N0 P1	0.803769	0.878399	1.066833	1.207348	-1004378.727	-622399.239	26444.871	82043.969	5118358.606	4113979.879	4495959.367	395683.002	422127.873	477726.971	9.17877	9.17877	9.17877	2078517.436	2759835.314	2076351.603	2982055.656	4113979.879	3118835.077	3832547.379	3612604.682	3746257.091	249885.211	310153.847	216828.942	363787.915	360200.174	337574.665	331126.5	448398.565	370307.424	2078517.436	2759835.314	2076351.603	2982055.656	4113979.879	3118835.077
PG(16:0/14:0)-H	PG	(16:0/14:0)	(16:0)	(14:0)			693.471212	C36 H70 O10 N0 P1	0.156839	0.158692	0.128689	0.117712	-11632077.82	-11606505.02	-2024058.278	-2049557.677	13795793.5	2163715.676	2189288.484	2323003.148	298944.87	273445.471	10.598389	10.598389	10.598389	13795793.5	1894578.704	13495168.34	1712286.64	1975205.517	1920605.318	1978191.602	1961265.218	2095614.828	2323003.148	223067.515	2035194.506	243216.492	276733.571	238444.186	171864.109	250383.839	244073.3	13795793.5	1894578.704	13495168.34	1712286.64	1975205.517	1920605.318
PG(16:0/14:1)-H	PG	(16:0/14:1)	(16:0)	(14:1)			691.455562	C36 H68 O10 N0 P1	1.053022	0.831026	0.987799	1.037477	583564.804	-1859739.018	-11815.209	36291.723	11006058.03	11589622.83	9146319.009	968373.645	956558.436	1004665.368	9.241644	9.241644	9.241644	5136616.134	7687618.298	5338619.456	7698688.966	11589622.83	8281462.592	7099885.29	9042645.916	9079112.478	580451.73	744628.374	525807.714	815190.875	956558.436	822641.694	669544.809	943210.394	936532.843	5136616.134	7687618.298	5338619.456	7698688.966	11589622.83	8281462.592
PG(16:0/14:1)-H	PG	(16:0/14:1)	(16:0)	(14:1)			691.455562	C36 H68 O10 N0 P1	0.92916	1.492452	0.969979	0.851012	-377491.623	2624185.86	-27659.89	-137268.724	5328818.041	4951326.418	7953003.901	921341.11	893681.22	784072.386	9.501942	9.501942	9.501942	2653930.18	4319587.658	2393791.468	4596333.699	4951326.418	2928974.826	2857241.737	6528144.09	4006256.731	351341.697	388140.978	166013.126	510410.904	893681.22	291456.986	222595.297	764844.179	316851.57	2653930.18	4319587.658	2393791.468	4596333.699	4951326.418	2928974.826
PG(15:0/16:0)-H	PG	(15:0/16:0)	(15:0)	(16:0)			707.486862	C37 H72 O10 N0 P1	0.975386	0.977031	0.986683	0.982987	-90393.152	-84351.357	-8349.368	-10667.045	3672452.13	3582058.978	3588100.773	626978.441	618629.073	616311.396	11.446857	11.446857	11.446857	1979158.289	2953986.939	2048071.978	3192658.97	3190619.169	3536394.661	2538880.716	3584717.086	3034948.875	367849.671	503404.911	323007.892	618629.073	458683.181	591730.028	331387.639	588201.84	522702.546	1979158.289	2953986.939	2048071.978	3192658.97	3190619.169	3536394.661
PG(15:0/16:1)-H	PG	(15:0/16:1)	(15:0)	(16:1)			705.471212	C37 H70 O10 N0 P1	1.10949	1.110994	1.137684	1.149878	445103.779	451218.779	69831.65	76016.048	4065253.337	4510357.116	4516472.116	507187.568	577019.218	583203.616	10.066216	10.066216	10.066216	2303112.238	3342046.867	2150137.646	3566486.492	3885390.683	3825621.712	3373356.998	4004764.461	4304173.503	396053.251	473143.601	318360.026	518239.402	494746.516	504931.522	363855.953	521202.239	483360.39	2303112.238	3342046.867	2150137.646	3566486.492	3885390.683	3825621.712
PG(17:1/14:0)-H	PG	(17:1/14:0)	(17:1)	(14:0)			705.471212	C37 H70 O10 N0 P1	0.84162	1.110352	0.888217	1.026922	-625090.376	435532.907	-43781.135	10544.187	3946772.472	3321682.096	4382305.379	391662.032	347880.897	402206.219	10.350782	10.350782	10.350782	1175015.924	2314898.043	1561276.289	2190977.945	3180655.141	2855099.798	2597087.97	2426251.176	3292475.954	177288.91	225711.657	158098.655	249400.787	323207.796	300508.645	257563.401	290865.771	330222.479	1175015.924	2314898.043	1561276.289	2190977.945	3180655.141	2855099.798
PG(16:0/16:0)-H	PG	(16:0/16:0)	(16:0)	(16:0)			721.502512	C38 H74 O10 N0 P1	0.199011	1.181453	0.144443	1.033241	-22022104.34	4988796.161	-4273320.973	166031.693	27493633.1	5471528.759	32482429.26	4994779.792	721458.819	5160811.485	11.973014	11.973014	11.973014	25874652.17	2517121.257	27493633.1	2147258.564	4533613.646	3122253.276	32482429.26	2445197.073	3604917.318	4524156.677	356366.375	4994779.792	356056.607	721458.819	379058.495	5160811.485	373942.854	482851.027	25874652.17	2517121.257	27493633.1	2147258.564	4533613.646	3122253.276
PG(16:0/16:1)-H	PG	(16:0/16:1)	(16:0)	(16:1)			719.486862	C38 H72 O10 N0 P1	1.040896	1.031308	1.031736	1.129862	6697460.993	5127235.187	724302.971	2963830.342	163768284	170465744.9	168895519.1	22822959.78	23547262.75	25786790.12	10.825392	10.825392	10.825392	96625038.53	132153225.6	101804945.6	148087167.7	143451164	151776442.4	136140754	165418789	165205979.6	14690874.46	19431231.48	14255563.88	20169515.02	19504698.8	20609644.45	18434548.62	23427650.44	23696472.7	96625038.53	132153225.6	101804945.6	148087167.7	143451164	151776442.4
PG(16:1/16:1)-H	PG	(16:1/16:1)	(16:1)	(16:1)			717.471212	C38 H70 O10 N0 P1	1.424782	2.003204	1.337764	2.145516	1108175.834	2617169.645	116936.041	396584.749	2608810.4	3716986.234	5225980.045	346206.343	463142.384	742791.092	9.409075	9.409075	9.409075	1755960.18	2608810.4	1534414.779	3716986.234	2030853.774	2293129.602	2555094.134	5141731.635	3199140.889	321783.38	346206.343	155447.728	463142.384	244289.85	250954.427	229064.757	737193.655	263432.852	1755960.18	2608810.4	1534414.779	3716986.234	2030853.774	2293129.602
PG(17:1/16:0)-H	PG	(17:1/16:0)	(17:1)	(16:0)			733.502512	C39 H74 O10 N0 P1	1.349333	1.383334	1.16213	1.139715	1561901.272	1713925.639	94515.625	81448.787	4471097.745	6032999.017	6185023.384	582963.124	677478.749	664411.911	11.504088	11.504088	11.504088	2911568.149	4471097.745	4059273.411	5348299.607	5165804.143	3893680.854	4337947.293	5324192.905	5408820.545	352526.981	424186.959	371140.232	544403.902	627341.197	607737	500921.471	604644.3	546536.68	2911568.149	4471097.745	4059273.411	5348299.607	5165804.143	3893680.854
PG(17:1/16:0)-H	PG	(17:1/16:0)	(17:1)	(16:0)			733.502512	C39 H74 O10 N0 P1	1.021583	2.263272	0.826833	2.410562	2615336.051	153080311.2	-4130806.694	33648209.06	121177620	123792956	274257931.2	23854474.84	19723668.15	57502683.9	11.770282	11.770282	11.770282	66425781.87	121177620	76671263.48	117337199.9	83550950.05	121469294	117918555.8	274257931.2	145258297.8	11597604.94	23854474.84	10105612.47	19723668.15	10325678.74	13640530.68	21829038.03	57502683.9	26409861.47	66425781.87	121177620	76671263.48	117337199.9	83550950.05	121469294
PG(17:1/16:1)-H	PG	(17:1/16:1)	(17:1)	(16:1)			731.486862	C39 H72 O10 N0 P1	0.817468	0.934709	0.74086	0.846814	-666838.942	-238526.294	-133821.461	-79106.086	3653266.596	2986427.654	3414740.302	516405.524	382584.063	437299.438	10.397233	10.397233	10.397233	1477186.082	2049902.689	1595513.287	2385816.214	2923265.905	2628609.477	2288977.433	2500886.591	2911680.989	229184.621	296723.376	229253.638	329501.914	356309.988	346859.376	241209.566	368050.281	373731.81	1477186.082	2049902.689	1595513.287	2385816.214	2923265.905	2628609.477
PG(18:0/16:0)-H	PG	(18:0/16:0)	(18:0)	(16:0)			749.533812	C40 H78 O10 N0 P1	1.181973	1.066226	1.287363	1.147598	820321.718	298541.068	225901.696	116029.584	4507942.445	5328264.163	4806483.513	786120.241	1012021.937	902149.825	13.264939	13.264939	13.264939	2302722.489	4042295.234	2580116.745	4380522.315	4028267.319	4147775.782	3561179.657	4806483.513	4424471.142	511229.436	786120.241	543118.192	816119.351	721709.182	743234.284	690301.19	902149.825	834121.416	2302722.489	4042295.234	2580116.745	4380522.315	4028267.319	4147775.782
PG(16:0/18:1)-H	PG	(16:0/18:1)	(16:0)	(18:1)			747.518162	C40 H76 O10 N0 P1	1.224431	1.319273	1.141971	1.181377	20500539.86	29163738.09	2157104.281	2755830.865	91344343.67	111844883.5	120508081.8	15193964.94	17351069.22	17949795.81	12.082163	12.082163	12.082163	71810038.13	91344343.67	69516554.5	102437454.6	4159871.619	99304478.92	87548029.19	2623927.095	3297578.708	12545320.06	15193964.94	11032328.97	17211523.8	643379.589	15737835.91	12346085.96	296142.873	435106.598	71810038.13	91344343.67	69516554.5	102437454.6	4159871.619	99304478.92
PG(16:1/18:1)-H	PG	(16:1/18:1)	(16:1)	(18:1)			745.502512	C40 H74 O10 N0 P1	1.183349	1.24562	1.229194	1.238712	2334599.807	3127498.253	389110.643	405268.737	12733088.42	15067688.22	15860586.67	1697733.109	2086843.752	2103001.846	10.815677	10.815677	10.815677	8269050.717	9881121.743	8100342.018	12615156.97	11974028.96	12933531.12	11279356.74	14511914.35	14168251.48	1282989.748	1605172.657	1248091.992	1817380.396	1600982.493	1836751.935	1349511.798	2103001.846	1971118.866	8269050.717	9881121.743	8100342.018	12615156.97	11974028.96	12933531.12
PG(16:0/18:2)-H	PG	(16:0/18:2)	(16:0)	(18:2)			745.502512	C40 H74 O10 N0 P1	0.957787	1.322405	1.101501	1.29347	-135942.806	1038265.788	34807.348	100639.09	3220378.809	3084436.003	4258644.597	342927.593	377734.941	443566.683	11.112017	11.112017	11.112017	1690995.632	2492936.705	1622019.403	3063421.906	3084436.003	2784812.57	2384977.973	3043557.365	2670454.259	224899.486	292492.056	193567.312	360514.884	254887.353	310780.422	262556.872	399413.162	369034.701	1690995.632	2492936.705	1622019.403	3063421.906	3084436.003	2784812.57
PG(19:1/16:0)-H	PG	(19:1/16:0)	(19:1)	(16:0)			761.533812	C41 H78 O10 N0 P1	0.936178	1.197032	0.918742	1.104631	-771334.475	2381275.004	-176412.846	227153.863	12085742.03	11314407.56	14467017.04	2171009.907	1994597.061	2398163.77	12.910208	12.910208	12.910208	7177182.861	9331001.338	6849902.932	9811918.441	9875075.777	10351853.1	9190943.428	12158583.71	10579198.45	1374506.496	1608975.014	1391233.247	1672010.151	1772715.103	1989558.417	1636797.977	2198910.822	2036503.62	7177182.861	9331001.338	6849902.932	9811918.441	9875075.777	10351853.1
PG(17:1/18:1)-H	PG	(17:1/18:1)	(17:1)	(18:1)			759.518162	C41 H76 O10 N0 P1	0.92747	2.145471	0.77268	2.200797	-547539.992	8647350.783	-325261.818	1718166.144	7549169.05	7001629.058	16196519.83	1430854.552	1105592.734	3149020.696	11.739719	11.739719	11.739719	3910883.506	7549169.05	4577696.42	7001629.058	5159386.534	5490239.644	7154817.853	16196519.83	8733445.377	671289.563	1430854.552	500662.366	1105592.734	518964.334	717968.248	1039384.064	3149020.696	1528892.648	3910883.506	7549169.05	4577696.42	7001629.058	5159386.534	5490239.644
PG(18:0/18:1)-H	PG	(18:0/18:1)	(18:0)	(18:1)			775.549462	C42 H80 O10 N0 P1	1.147031	1.000401	1.216223	1.067101	452622.693	1234.144	101560.868	31517.452	3078417.108	3531039.801	3079651.252	469704.718	571265.586	501222.17	13.213738	13.213738	13.213738	1736901.064	2518523.841	1912714.932	2721951.345	2970105.134	2670564.067	2718540.613	3018610.831	3079651.252	317447.082	385974.406	285848.548	460831.715	427550.269	408526.437	379199.707	498825.328	501222.17	1736901.064	2518523.841	1912714.932	2721951.345	2970105.134	2670564.067
PG(18:1/18:1)-H	PG	(18:1/18:1)	(18:1)	(18:1)			773.533812	C42 H78 O10 N0 P1	1.175816	1.159824	1.002903	1.201915	2054813.154	1867914.208	5748.303	399811.158	11687309.93	13742123.09	13555224.14	1980092.436	1985840.739	2379903.594	12.04469	12.04469	12.04469	83246.753	10807905.76	8419960.105	299583.295	11627101.9	12176676.09	9805235.576	13345779.65	13555224.14	21783.712	1693015.428	1352107.588	50385.116	1780759.276	1926373.291	1580045.523	2379903.594	2076485.07	83246.753	10807905.76	8419960.105	299583.295	11627101.9	12176676.09
PI(15:0/16:0)-H	PI	(15:0/16:0)	(15:0)	(16:0)			795.502907	C40 H76 O13 N0 P1	0.339634	0.43298	0.254898	0.426392	-1118586.477	-960467.935	-179109.621	-137885.365	1693887.827	575301.35	733419.892	240382.682	61273.061	102497.317	9.541	9.541	9.541	453.536	8204.824	15548.996	4154.001	167.664	6961.771	13932.708	318.806	8065.596	267.744	4671.173	5696.632	2846.618	99.254	5679.568	6492.022	209.837	5361.578	453.536	8204.824	15548.996	4154.001	167.664	6961.771
PS(16:0/8:0)-H	PS	(16:0/8:0)	(16:0)	(8:0)			622.372561	C30 H57 O10 N1 P1	0.366138	0.524059	0.493624	0.527489	-4039304.221	-3032953.373	-467429.864	-436169.757	6372533.98	2333229.759	3339580.607	923088.348	455658.484	486918.591	10.145613	10.145613	10.145613	695996.163	1160965.464	194136.634	1100507.624	359996.136	670789.498	595608.046	1607503.65	687592.811	136120.465	188331.3	40617.626	185396.617	69369.038	102077.812	89567.888	248826.767	122479.826	695996.163	1160965.464	194136.634	1100507.624	359996.136	670789.498
PS(16:0/8:0)-H	PS	(16:0/8:0)	(16:0)	(8:0)			622.372561	C30 H57 O10 N1 P1	0.46417	0.61052	0.50201	0.635475	-2916863.153	-2120183.855	-409090.258	-299451.493	5443630.78	2526767.627	3323446.925	821483.045	412392.787	522031.552	10.506523	10.506523	10.506523	642208.771	1160639.613	254755.68	1173302.638	370098.41	607387.292	731774.712	1629801.716	651599.228	107188.706	174852.263	37724.113	192656.509	60625.769	104441.544	115023.212	263687.002	115068.783	642208.771	1160639.613	254755.68	1173302.638	370098.41	607387.292
PS(16:0p/17:1)-H	PS	(16:0p/17:1)	(16:0p)	(17:1)			730.502846	C39 H73 O9 N1 P1	1.069927	2.147562	1.035063	2.193771	162320.586	2663825.605	17013.895	579260.069	2321290.28	2483610.866	4985115.885	485235.698	502249.593	1064495.767	11.738434	11.738434	11.738434	927774.759	2321290.28	1085.37	2483610.866	1194744.63	1576.419	2311.687	4596096.6	1621545.803	169844.498	485235.698	765.698	502249.593	220092.768	1026.228	1349.118	838173.546	224257.925	927774.759	2321290.28	1085.37	2483610.866	1194744.63	1576.419
PS(19:2/14:0)-H	PS	(19:2/14:0)	(19:2)	(14:0)			744.482111	C39 H71 O10 N1 P1	1.029901	0.948301	0.913869	0.966033	471683.8	-815551.926	-293454.056	-115726.169	15774879.53	16246563.33	14959327.6	3407052.569	3113598.513	3291326.4	12.70405	12.70405	12.70405	11537258.17	13323615.62	11697855.32	13248386.39	15048297.84	13928636.08	13052145.22	14746007.1	14796806.07	2460161.416	2737074.463	2383150.668	2652759.156	2376107.175	2820307.997	2562202.387	3291326.4	2860623.398	11537258.17	13323615.62	11697855.32	13248386.39	15048297.84	13928636.08
PS(19:2/14:1)-H	PS	(19:2/14:1)	(19:2)	(14:1)			742.466461	C39 H69 O10 N1 P1	1.109621	1.06167	0.882505	0.842393	837665.018	471244.679	-140300.697	-188198.408	7641437.902	8479102.92	8112682.581	1194096.993	1053796.296	1005898.585	11.392285	11.392285	11.392285	5444807.024	7139194.234	5580917.576	6198927.768	7262097.929	6701409.636	5501223.163	6440737.48	6147414.09	858576.962	876364.667	762521.436	929150.247	1005400.178	1008205.523	744215.132	1005898.585	941875.858	5444807.024	7139194.234	5580917.576	6198927.768	7262097.929	6701409.636
PS(17:1/17:2)-H	PS	(17:1/17:2)	(17:1)	(17:2)			756.482111	C40 H71 O10 N1 P1	0.940845	0.900252	0.968085	0.900768	-545697.029	-920166.941	-44009.269	-136837.359	9224929.47	8679232.441	8304762.529	1378963.356	1334954.087	1242125.997	12.339218	12.339218	12.339218	5877494.358	7396460.774	6635657.785	7528068.298	8387567.663	7656042.262	6545934.881	7942702.875	7008559.698	898740.302	1157757.962	927446.345	1147414.487	1334954.087	1168840.896	1021118.883	1242125.997	1114901.568	5877494.358	7396460.774	6635657.785	7528068.298	8387567.663	7656042.262
PS(16:0/19:2)-H	PS	(16:0/19:2)	(16:0)	(19:2)			772.513411	C41 H75 O10 N1 P1	0.974797	0.885294	1.076448	1.061388	-459528.044	-2091409.438	190485.827	152960.944	18232860.31	17773332.26	16141450.87	2491691.812	2682177.639	2644652.756	13.971512	13.971512	13.971512	11827755.11	16273337.38	14239729.37	15450721.8	15421304.01	17120367.29	13099770.8	15784909.22	16141450.87	2020835.889	2491691.812	2279213.163	2496957.235	2204259.527	2496613.807	1982579.379	2644652.756	2425631.99	11827755.11	16273337.38	14239729.37	15450721.8	15421304.01	17120367.29
PS(16:1/19:2)-H	PS	(16:1/19:2)	(16:1)	(19:2)			770.497761	C41 H73 O10 N1 P1	1.02212	0.985964	0.96445	1.028885	1133553.034	-719280.16	-175105.444	142276.745	51244590.53	52378143.56	50525310.37	4925604.246	4750498.802	5067880.991	12.830112	12.830112	12.830112	46079313.16	47433441.35	44110556.17	46754550.94	50266869.36	48989071.93	42148773.67	48134021.96	45138881.87	4456562.845	4302406.604	4085745.055	4532315.795	4620628.877	4217701.936	3842820.174	4567206.862	4602932.935	46079313.16	47433441.35	44110556.17	46754550.94	50266869.36	48989071.93
PS(16:1/19:3)-H	PS	(16:1/19:3)	(16:1)	(19:3)			768.482111	C41 H71 O10 N1 P1	0.918561	0.825796	1.063282	0.805206	-196793.093	-420953.276	21188.786	-65223.026	2416437.295	2219644.202	1995484.019	334830.216	356019.002	269607.19	11.473501	11.473501	11.473501	1403255.278	1749599.725	1482837.033	1411248.235	1467681.131	2219644.202	1105296.56	1995484.019	1587645.457	207170.599	263747.415	207209.699	244301.449	267458.85	269840.026	231230.555	265810.721	269607.19	1403255.278	1749599.725	1482837.033	1411248.235	1467681.131	2219644.202
PS(17:1/19:2)-H	PS	(17:1/19:2)	(17:1)	(19:2)			784.513411	C42 H75 O10 N1 P1	0.950867	0.989501	0.863628	0.842151	-305040.265	-65182.407	-106517.063	-123292.073	6208445.231	5903404.966	6143262.824	781075.629	674558.566	657783.556	13.381978	13.381978	13.381978	4784590.93	4692740.199	6155176.141	5350370.869	5903404.966	5373744.693	5694154.416	4759822.845	4399826.678	425375.159	526386.286	491754.724	538100.588	564994.321	636356.047	491541.482	522131.005	617888.046	4784590.93	4692740.199	6155176.141	5350370.869	5903404.966	5373744.693
PS(17:1/19:2)-H	PS	(17:1/19:2)	(17:1)	(19:2)			784.513411	C42 H75 O10 N1 P1	1.073208	1.120108	1.085022	1.075263	5306098.48	8705356.22	497677.64	440548.114	72479613.27	77785711.75	81184969.49	5853483.075	6351160.715	6294031.189	13.654327	13.654327	13.654327	64385146.89	43601625.77	70213995.49	64006229.55	74477418.86	77785711.75	48577659.29	81184969.49	40441801.94	5765891.656	5136284.149	5853483.075	6111409.233	5619588.582	6184855.686	5167973.368	5249695.227	5329911.089	64385146.89	43601625.77	70213995.49	64006229.55	74477418.86	77785711.75
PS(18:1/19:2)-H	PS	(18:1/19:2)	(18:1)	(19:2)			798.529061	C43 H77 O10 N1 P1	1.141146	1.214118	1.006544	1.065216	7062880.722	10714393.83	36900.317	367726.875	50039672.46	57102553.18	60754066.29	5638631.475	5675531.792	6006358.35	13.912907	13.912907	13.912907	49778634.43	42836877.28	42982476.39	52132138.05	47190533.56	57102553.18	51966899.73	60754066.29	55572154.34	4556304.125	5638631.475	5176992.749	4951367.055	5675531.792	5164274.891	4491755.974	4401942.625	5053997.344	49778634.43	42836877.28	42982476.39	52132138.05	47190533.56	57102553.18
PS(17:1/20:3)-H	PS	(17:1/20:3)	(17:1)	(20:3)			796.513411	C43 H75 O10 N1 P1	1.008525	0.983542	0.999432	0.926634	61167.247	-118083.939	-653.802	-84451.022	7174724.896	7235892.143	7056640.957	1151099.69	1150445.888	1066648.668	13.248991	13.248991	13.248991	4602235.919	5740682.693	4497439.167	5879335.135	5631861.049	5651059.111	5186436.334	6033283.646	5734759.306	662004.936	933408.965	731272.09	893824.327	785294.704	926514.875	816055.149	990454.307	911619.812	4602235.919	5740682.693	4497439.167	5879335.135	5631861.049	5651059.111
PS(18:1/21:3)-H	PS	(18:1/21:3)	(18:1)	(21:3)			824.544711	C45 H79 O10 N1 P1	1.00365	0.918543	0.978526	0.838828	27713.066	-618516.678	-35608.729	-267256.349	7593192.625	7620905.691	6974675.947	1658204.42	1622595.691	1390948.071	13.839786	13.839786	13.839786	4678300.365	6116500.729	6191338.122	6963642.906	6367118.87	6394166.1	5008172.733	5667749.589	6233095.868	1073846.626	1499384.612	1261068.13	1248075.403	1565786.827	1242801.307	949443.095	1256403.97	1206634.87	4678300.365	6116500.729	6191338.122	6963642.906	6367118.87	6394166.1
dMePE(12:0/14:0)-H	dMePE	(12:0/14:0)	(12:0)	(14:0)			634.445331	C33 H65 O8 N1 P1	1.017631	0.912982	1.069255	0.902476	552180.391	-2725340.566	341735.837	-481228.818	31319297.18	31871477.58	28593956.62	4934485.525	5276221.362	4453256.707	11.277	11.277	11.277	17875922.62	27634407.55	20402173.21	25350853.81	28678809.19	27029027.86	20867890.81	25190578.62	24899763.91	3319389.175	4934485.525	3421924.904	4192230.042	4907124.236	4465469.56	3234048.467	4324607.13	4075734.51	17875922.62	27634407.55	20402173.21	25350853.81	28678809.19	27029027.86
[truncated: 138 more columns]
