# Supplementary material for: The impact of sublethal antimicrobial blue light on lipidomic changes of Escherichia coli and Salmonella Typhimurium
Source: Front Cell Infect Microbiol. 2025 Nov 26;15:1612638. doi: 10.3389/fcimb.2025.1612638 (PMC12689863; doi:10.3389/fcimb.2025.1612638)
Supplement: Supplementary file 3 [file DataSheet3.csv]

#[c-1]:SL1344 0J-1.raw
#[c-2]:SL1344 0J-2.raw
#[c-3]:SL1344 0J-3.raw
#[s1-1]:SL1344 15J-1.raw
#[s1-2]:SL1344 15J-2.raw
#[s1-3]:SL1344 15J-3.raw
#[s2-1]:SL1344 30J-1.raw
#[s2-2]:SL1344 30J-2.raw
#[s2-3]:SL1344 30J-3.raw
#normalize base:
#control group:c
#toprank filter:true
#mScoreThreshold:5.0
#cScoreThreshold:2.0
LipidIon	Class	FattyAcid	FA1	FA2	FA3	FA4	CalcMz	IonFormula	ARatio[s1/c]	ARatio[s2/c]	HRatio[s1/c]	HRatio[s2/c]	ADiff[s1/c]	ADiff[s2/c]	HDiff[s1/c]	HDiff[s2/c]	GroupArea[c]	GroupArea[s1]	GroupArea[s2]	GroupHeight[c]	GroupHeight[s1]	GroupHeight[s2]	GroupTopPos[c]	GroupTopPos[s1]	GroupTopPos[s2]	Area[c-1]	Area[c-2]	Area[c-3]	Area[s1-1]	Area[s1-2]	Area[s1-3]	Area[s2-1]	Area[s2-2]	Area[s2-3]	Height[c-1]	Height[c-2]	Height[c-3]	Height[s1-1]	Height[s1-2]	Height[s1-3]	Height[s2-1]	Height[s2-2]	Height[s2-3]	NormArea[c-1]	NormArea[c-2]	NormArea[c-3]	NormArea[s1-1]	NormArea[s1-2]	NormArea[s1-3]
CL(16:0/16:1/16:0/18:1)-2H	CL	(16:0/16:1/16:0/18:1)	(16:0)	(16:1)	(16:0)	(18:1)	687.478839	C75 H140 O17 P2	0.987191367	1.168163237	1.047239282	1.082436018	-48849.291	641337.368	32376.057	56498.599	3813778.678	3764929.387	4455116.046	685363.025	717739.082	741861.624	18.31214596	18.31214596	18.31214596	3642668.307	2474377.994	3813778.678	3237470.462	2345799.3	3764929.387	4455116.046	3186548.089	4097346.289	501867.732	513542.934	685363.025	463366.542	357022.921	717739.082	741861.624	600466.146	517018.296	3642668.307	2474377.994	3813778.678	3237470.462	2345799.3	3764929.387
CL(17:1/18:1/16:0/16:0)-2H	CL	(17:1/18:1/16:0/16:0)	(17:1)	(18:1)	(16:0)	(16:0)	694.486664	C76 H142 O17 P2	0.938003299	1.123379249	0.968867835	1.044690455	-273246.731	543786.622	-21091.062	30276.377	4407439.874	4134193.143	4951226.496	677468.533	656377.471	707744.91	18.60087503	18.60087503	18.60087503	3322948.399	3132284.921	4407439.874	3326263.331	2148246.412	4134193.143	4951226.496	4098392.701	3773150.816	538068.778	455437.41	677468.533	569485.395	340921.206	656377.471	707744.91	479123.785	521078.916	3322948.399	3132284.921	4407439.874	3326263.331	2148246.412	4134193.143
CL(18:1/16:0/16:0/18:1)-2H	CL	(18:1/16:0/16:0/18:1)	(18:1)	(16:0)	(16:0)	(18:1)	701.494489	C77 H144 O17 P2	1.015011116	1.089452091	0.99151434	1.036672006	107670.682	641615.69	-9313.266	40248.625	7172729.891	7280400.573	7814345.581	1097529.952	1088216.686	1137778.577	18.68511825	18.68511825	18.68511825	6351356.961	4500589.681	7172729.891	7280400.573	3917974.003	5465101.744	7814345.581	5723860.74	5512690.373	818994.868	689785.75	1097529.952	949631.424	521195.439	979667.034	1137778.577	873844.701	871701.549	6351356.961	4500589.681	7172729.891	7280400.573	3917974.003	5465101.744
CL(18:1/18:1/16:0/16:1)-2H	CL	(18:1/18:1/16:0/16:1)	(18:1)	(18:1)	(16:0)	(16:1)	700.486664	C77 H142 O17 P2	1.039755684	1.206483868	0.927555122	0.940425625	116487.71	605016.195	-41206.923	-33886.132	2930089.416	3046577.126	3535105.611	568803.818	527596.895	534917.686	18.24949835	18.24949835	18.24949835	2697026.677	2910338.891	2828960.952	2968012.316	2249614.911	2724303.104	3535105.611	2756477.387	2741153.981	568803.818	340625.231	484859.81	468163.848	415507.759	522276.733	512132.225	426127.025	450210.884	2697026.677	2910338.891	2828960.952	2968012.316	2249614.911	2724303.104
CL(19:1/18:1/16:0/16:0)-2H	CL	(19:1/18:1/16:0/16:0)	(19:1)	(18:1)	(16:0)	(16:0)	708.502314	C78 H146 O17 P2	1.055420496	1.394748333	0.7486393	0.871681046	177153.938	1261829.594	-162918.962	-83169.687	3196541.918	3373695.856	4458371.512	648148.107	485229.145	564978.42	18.9704526	18.9704526	18.9704526	2398093.036	1664196.775	3085136.737	2311943.459	1875536.832	3180163.859	4458371.512	2613536.818	2592735.862	349043.294	295948.458	648148.107	393498.275	251863.738	450184.479	528762.581	450770.436	470411.229	2398093.036	1664196.775	3085136.737	2311943.459	1875536.832	3180163.859
CL(17:1/18:1/16:0/18:1)-2H	CL	(17:1/18:1/16:0/18:1)	(17:1)	(18:1)	(16:0)	(18:1)	707.494489	C78 H144 O17 P2	0.990839574	0.968119897	0.924479757	1.020008687	-31445.893	-109437.958	-36560.408	9686.486	3432798.159	3401352.266	3323360.201	484114.014	447553.606	493800.5	18.54446929	18.54446929	18.54446929	2423813.11	1961915.091	3432798.159	2828993.666	1866435.617	2851898.59	2947288.37	2800007.858	2470093.008	411228.156	306568.125	484114.014	397969.473	229268.246	386051.726	493800.5	381831.932	412239.771	2423813.11	1961915.091	3432798.159	2828993.666	1866435.617	2851898.59
CL(18:1/18:1/16:0/18:1)-2H	CL	(18:1/18:1/16:0/18:1)	(18:1)	(18:1)	(16:0)	(18:1)	714.502314	C79 H146 O17 P2	0.761360783	1.14152567	0.921190947	1.390666237	-1515018.937	898486.314	-66958.53	331921.728	6348574.865	4833555.928	7247061.179	849629.931	782671.401	1181551.659	18.62304365	18.62304365	18.62304365	4333635.327	4129479.802	6348574.865	4653712.055	2836870.235	3859588.32	7247061.179	4967781.833	4433286.77	674332.742	666172.804	849629.931	718458.052	471082.4	736159.666	1181551.659	805332.331	764502.598	4333635.327	4129479.802	6348574.865	4653712.055	2836870.235	3859588.32
CL(19:1/18:1/16:0/18:1)-2H	CL	(19:1/18:1/16:0/18:1)	(19:1)	(18:1)	(16:0)	(18:1)	721.510139	C80 H148 O17 P2	0.971179453	1.131453362	1.252567739	1.326930525	-72208.966	329352.233	82007.86	106153.196	2505468.31	2433259.344	2834820.543	324696.496	406704.356	430849.692	18.91708852	18.91708852	18.91708852	1459389.357	1336053.465	2505468.31	1921018.704	1238091.103	1516433.779	2834820.543	1656705.542	1974092.918	305085.785	282852.688	324696.496	406704.356	199395.119	321111.331	430849.692	413690.975	379032.529	1459389.357	1336053.465	2505468.31	1921018.704	1238091.103	1516433.779
LPE(16:0)-H	LPE	(16:0)	(16:0)				452.2782655	C21 H43 O7 N1 P1	0.613535137	0.945028925	0.745697029	0.929697451	-1755758.067	-249740.448	-90742.659	-25085.984	4543124.707	2787366.64	4293384.259	356828.938	266086.279	331742.954	2.830555845	2.830555845	2.830555845	3418495.1	1923101.496	2994151.515	2676794.237	1961825.623	1831664.015	3820880.771	4293384.259	2871315.878	262145.348	212275.093	239527.183	223497.847	210953.234	187089.723	318057.989	326260.381	261190.859	3418495.1	1923101.496	2994151.515	2676794.237	1961825.623	1831664.015
LPE(16:1)-H	LPE	(16:1)	(16:1)				450.2626155	C21 H41 O7 N1 P1	0.556444414	0.771017318	0.524086066	0.608387769	-1115517.021	-575878.396	-136974.009	-112710.92	2514943.011	1399425.99	1939064.615	287812.563	150838.554	175101.643	1.927	1.927	1.927	1585253.409	995569.609	1439484.093	1177116.433	1064845.408	988252.102	1586369.307	1656336.532	1249591.377	160402.39	136149.153	160610.753	128395.134	117744.063	123842.391	166866.456	175101.643	136365.597	1585253.409	995569.609	1439484.093	1177116.433	1064845.408	988252.102
LPE(17:1)-H	LPE	(17:1)	(17:1)				464.2782655	C22 H43 O7 N1 P1	0.519506609	0.645884685	0.550009347	0.823777018	-5879424.047	-4333033.792	-495285.028	-193960.928	1.22E+07	6356798.468	7903188.723	1100656.258	605371.23	906695.33	2.364516105	2.364516105	2.364516105	7765054.846	4899523.69	7548805.165	5521916.023	4997036.903	5067208.336	7722864.99	7303901.957	5460832.443	795005.646	573001.831	705788.786	569371.033	487319.007	449626.226	772952.332	658312.479	555957.52	7765054.846	4899523.69	7548805.165	5521916.023	4997036.903	5067208.336
LPE(18:1)-H	LPE	(18:1)	(18:1)				478.2939155	C23 H45 O7 N1 P1	0.661330829	0.750539672	0.609420783	0.654187579	-4166689.163	-3069141.605	-432216.011	-382676.954	1.23E+07	8136435.882	9233983.44	1106602.687	674386.676	723925.733	2.694436733	2.694436733	2.694436733	9966361.217	5065771.621	8458225.18	6731559.041	5332681.193	6266105.128	9233983.44	8530428.224	6731147.349	740713.243	629801.639	683336.912	549579.199	571013.893	502221.756	703826.618	705388.075	545523.791	9966361.217	5065771.621	8458225.18	6731559.041	5332681.193	6266105.128
LPE(19:1)-H	LPE	(19:1)	(19:1)				492.3095655	C24 H47 O7 N1 P1	0.549387811	0.684260065	0.556259601	0.692190647	-1564565.531	-1096277.088	-165093.551	-114520.425	3472088.791	1907523.26	2375811.703	372049.855	206956.304	257529.43	3.531015335	3.531015335	3.531015335	2368162.05	1462758.119	1999215.902	1720852.54	1583051.618	1674036.241	2199892.319	2351493.23	1687124.461	262224.221	169440.51	199492.12	188048.042	162488.953	168880.732	219789.025	209066.793	169801.243	2368162.05	1462758.119	1999215.902	1720852.54	1583051.618	1674036.241
OAHFA(18:2/30:0)-H	OAHFA	(18:2/30:0)	(18:2)	(30:0)			729.6766335	C48 H89 O4	0.727173934	40.49953734	0.878459202	24.60559614	-18009.603	2607415.77	-3028.821	588256.177	66011.299	48001.696	2673427.069	24920.2	21891.379	613176.377	17.737	17.737	17.737	54806.811	0	0	0	48001.696	39468.473	42139.088	2673427.069	71867.529	24920.2	0	0	0	21891.379	17688.379	19184.03	613176.377	21663.815	54806.811	0	0	0	48001.696	39468.473
PE(16:0/9:0)-H	PE	(16:0/9:0)	(16:0)	(9:0)			592.3983805	C30 H59 O8 N1 P1	1.010761564	1.076226726	1.011809402	1.205446461	56373.945	399310.103	12441.879	216449.576	5238452.788	5294826.733	5637762.891	1053557.093	1065998.972	1270006.669	11.79325369	11.79325369	11.79325369	5073005.042	4378773.652	3879851.509	4243306.708	3387715.375	4559318.104	3928544.156	4675859.965	5283592.528	1017638.091	853807.749	666104.134	956882.099	692850.219	898994.108	844051.026	1004349.078	1017907.458	5073005.042	4378773.652	3879851.509	4243306.708	3387715.375	4559318.104
PE(12:0/14:0)-H	PE	(12:0/14:0)	(12:0)	(14:0)			606.4140305	C31 H61 O8 N1 P1	0.692481797	0.729386202	0.695054427	0.670999116	-1380617.282	-1214933.241	-189188.061	-204111.962	4489546.534	3108929.252	3274613.293	620399.434	431211.373	416287.472	9.600828189	9.600828189	9.600828189	3156416.054	2027449.097	2890221.931	2606454.572	2582618.085	2499315.147	3015802.787	3274613.293	2397584.018	428914.902	297033.992	388142.445	365147.572	355083.118	325382.711	398028.209	416287.472	301219.134	3156416.054	2027449.097	2890221.931	2606454.572	2582618.085	2499315.147
PE(16:0/12:0)-H	PE	(16:0/12:0)	(16:0)	(12:0)			634.4453305	C33 H65 O8 N1 P1	0.903303704	0.921333889	0.885662412	0.864148668	-2482529.032	-2019631.692	-497990.725	-591692.584	2.57E+07	2.32E+07	2.37E+07	4355441.917	3857451.192	3763749.333	11.30765808	11.30765808	11.30765808	2.32E+07	1.67E+07	2.07E+07	2.11E+07	1.96E+07	1.93E+07	2.37E+07	2.30E+07	1.89E+07	3625580.195	2762045.489	3354354.645	3419849.168	3392721.697	3114934.826	3703739.418	3584132.841	3118234.279	2.32E+07	1.67E+07	2.07E+07	2.11E+07	1.96E+07	1.93E+07
PE(16:1/12:0)-H	PE	(16:1/12:0)	(16:1)	(12:0)			632.4296805	C33 H63 O8 N1 P1	0.835080259	0.867788066	0.815399997	0.780475623	-1170250.31	-938159.708	-167456.766	-199137.82	7095877.672	5925627.362	6157717.964	907133.061	739676.295	707995.241	9.753591109	9.753591109	9.753591109	6914801.438	4420616.154	5431100.501	5925627.362	4491059.822	4618116.193	4608247.687	6157717.964	4603138.129	797393.697	533509.38	661001.87	707744.807	660138.695	595006.146	642803.432	707995.241	506740.424	6914801.438	4420616.154	5431100.501	5925627.362	4491059.822	4618116.193
PE(15:0/14:0)-H	PE	(15:0/14:0)	(15:0)	(14:0)			648.4609805	C34 H67 O8 N1 P1	0.984284644	0.996242264	0.851214905	0.923543487	-81959.193	-19597.456	-141956.076	-72947.271	5215229.719	5133270.526	5195632.263	954101.458	812145.382	881154.187	12.058	12.058	12.058	5167783.546	3903205.921	4746339.784	4510698.247	3914189.726	4004427.731	5195632.263	5085464.229	4302018.942	954101.458	667309.516	778191.499	756681.479	684315.974	657769.185	881154.187	710204.679	697513.713	5167783.546	3903205.921	4746339.784	4510698.247	3914189.726	4004427.731
PE(17:1/12:0)-H	PE	(17:1/12:0)	(17:1)	(12:0)			646.4453305	C34 H65 O8 N1 P1	0.805420732	0.76986082	0.781019379	0.728957654	-1217243.974	-1439698.756	-229894.327	-284550.74	6255774.237	5038530.263	4816075.481	1049838.683	819944.356	765287.943	10.87737661	10.87737661	10.87737661	5095345.922	3480091.135	4878828.22	4494611.269	4138088.5	4044200.665	4816075.481	4651932.224	3745409.611	784984.95	516664.702	727503.015	746604.846	693646.097	668328.498	765287.943	709437.93	572793.89	5095345.922	3480091.135	4878828.22	4494611.269	4138088.5	4044200.665
PE(16:0/14:0)-H	PE	(16:0/14:0)	(16:0)	(14:0)			662.4766305	C35 H69 O8 N1 P1	0.919650763	1.058024322	0.909419685	1.065019641	-1.42E+07	1.03E+07	-2860549.515	2053336.889	1.77E+08	1.63E+08	1.87E+08	3.16E+07	2.87E+07	3.36E+07	12.73459062	12.73459062	12.73459062	1.77E+08	1.32E+08	1.59E+08	1.44E+08	1.41E+08	1.41E+08	1.87E+08	1.83E+08	1.55E+08	3.16E+07	2.31E+07	3.03E+07	2.56E+07	2.48E+07	2.42E+07	3.36E+07	3.21E+07	2.75E+07	1.77E+08	1.32E+08	1.59E+08	1.44E+08	1.41E+08	1.41E+08
PE(18:1/12:0)-H	PE	(18:1/12:0)	(18:1)	(12:0)			660.4609805	C35 H67 O8 N1 P1	0.695923336	0.671649458	0.832235108	0.78136749	-1.41E+07	-1.53E+07	-716965.609	-934355.149	4.65E+07	3.24E+07	3.12E+07	4273633.174	3556667.565	3339278.025	11.41385615	11.41385615	11.41385615	3.14E+07	2.49E+07	2.96E+07	2.92E+07	3.01E+07	2.78E+07	3.07E+07	3.02E+07	2.57E+07	3645772.024	2610369.736	2980949.802	3244051.539	2894780.81	2890721.247	3252232.101	3339278.025	2676825.361	3.14E+07	2.49E+07	2.96E+07	2.92E+07	3.01E+07	2.78E+07
PE(16:0/14:1)-H	PE	(16:0/14:1)	(16:0)	(14:1)			660.4609805	C35 H67 O8 N1 P1	0.535090205	0.63890791	0.744922988	0.822813309	-2594533.78	-2015155.706	-153302.699	-106490.184	5580725.139	2986191.359	3565569.433	601005.546	447702.847	494515.362	11.784	11.784	11.784	3052387.854	2110744.502	3008567.65	2632639.872	2592276.582	2157223.205	3565569.433	3234045.322	3207053.52	440568.375	331953.068	305818.106	296898.056	328650.928	350183.87	409561.88	412674.446	354043.728	3052387.854	2110744.502	3008567.65	2632639.872	2592276.582	2157223.205
PE(16:1/14:0)-H	PE	(16:1/14:0)	(16:1)	(14:0)			660.4609805	C35 H67 O8 N1 P1	0.858709675	0.865970241	0.926079675	0.943843888	-266868.289	-253154.576	-23346.891	-17736.267	1888793.793	1621925.504	1635639.217	315838.588	292491.697	298102.321	12.27262061	12.27262061	12.27262061	1771105.374	1276500.464	1507382.333	1518123.031	1477286.347	1435362.228	1430946.85	1635639.217	1102287.258	283186.712	253620.508	242346.038	239377.269	241478.915	216474.139	255078.208	290790.316	160042.254	1771105.374	1276500.464	1507382.333	1518123.031	1477286.347	1435362.228
PE(15:0/16:0)-H	PE	(15:0/16:0)	(15:0)	(16:0)			676.4922805	C36 H71 O8 N1 P1	0.90996872	1.040055854	0.850229252	1.01176606	-1855879.628	825700.168	-565170.501	44400.06	2.06E+07	1.88E+07	2.14E+07	3773570.662	3208400.161	3817970.722	13.32869363	13.32869363	13.32869363	2.06E+07	1.40E+07	1.86E+07	1.46E+07	1.54E+07	1.43E+07	2.04E+07	2.14E+07	1.74E+07	3773570.662	2503519.886	3535627.304	2607514.177	2814473.113	2662512.482	3362745.489	3817970.722	3120355.46	2.06E+07	1.40E+07	1.86E+07	1.46E+07	1.54E+07	1.43E+07
PE(15:0/16:1)-H	PE	(15:0/16:1)	(15:0)	(16:1)			674.4766305	C36 H69 O8 N1 P1	0.779085986	0.839466103	0.767115344	0.718923804	-2697922.336	-1960527.442	-432130.015	-521552.01	1.22E+07	9514622.64	1.03E+07	1855553.826	1423423.811	1334001.816	12.14577585	12.14577585	12.14577585	9542671.142	7540610.45	9642904.095	8933750.219	8449691.53	7812228.768	8633095.714	1.03E+07	7123239.497	1682127.268	1117017.118	1410848.342	1399102.266	1293301.267	1161384.585	1334001.816	1316399.072	1041444.212	9542671.142	7540610.45	9642904.095	8933750.219	8449691.53	7812228.768
PE(16:0/16:0)-H	PE	(16:0/16:0)	(16:0)	(16:0)			690.5079305	C37 H73 O8 N1 P1	0.870285179	1.036615682	0.992060812	1.108316348	-9719033.871	2743472.577	-97355.706	1328248.531	7.49E+07	6.52E+07	7.77E+07	1.23E+07	1.22E+07	1.36E+07	13.98640931	13.98640931	13.98640931	7.49E+07	5.37E+07	6.78E+07	5.72E+07	5.61E+07	5.26E+07	7.63E+07	7.77E+07	6.62E+07	1.19E+07	9439501.138	1.14E+07	1.05E+07	1.04E+07	9203655.944	1.31E+07	1.36E+07	1.16E+07	7.49E+07	5.37E+07	6.78E+07	5.72E+07	5.61E+07	5.26E+07
PE(18:1/14:0)-H	PE	(18:1/14:0)	(18:1)	(14:0)			688.4922805	C37 H71 O8 N1 P1	0.8985917	0.842284538	0.864455488	0.945135637	-3.90E+07	-6.07E+07	-7699607.792	-3116570.855	3.85E+08	3.46E+08	3.24E+08	5.68E+07	4.91E+07	5.37E+07	12.81691768	12.81691768	12.81691768	3.36E+08	2.83E+08	3.11E+08	3.15E+08	2.82E+08	3.24E+08	3.07E+08	3.21E+08	2.67E+08	5.22E+07	4.38E+07	4.89E+07	4.77E+07	4.19E+07	4.47E+07	4.68E+07	5.37E+07	3.86E+07	3.36E+08	2.83E+08	3.11E+08	3.15E+08	2.82E+08	3.24E+08
PE(16:1/16:1)-H	PE	(16:1/16:1)	(16:1)	(16:1)			686.4766305	C37 H69 O8 N1 P1	0.978467449	0.875457043	0.856998239	0.660528847	-243704.975	-1409574.643	-230444.304	-547050.562	1.13E+07	1.11E+07	9908404.964	1611478.786	1381034.482	1064428.224	11.49261754	11.49261754	11.49261754	9732366.544	7926388.352	1.02E+07	8778093.937	8801176.31	8402348.004	9362662.016	9908404.964	7536516.262	1419192.968	925732.788	1317858.932	1237074.404	1226975.343	1152162.711	1030591.056	988623.814	891124.402	9732366.544	7926388.352	1.02E+07	8778093.937	8801176.31	8402348.004
PE(16:1/16:1)-H	PE	(16:1/16:1)	(16:1)	(16:1)			686.4766305	C37 H69 O8 N1 P1	0.508734366	0.453329542	0.768287276	0.916432742	-4355994.804	-4847262.888	-146937.031	-52992.881	8866882.809	4510888.005	4019619.921	634134.495	487197.464	581141.614	11.78613371	11.78613371	11.78613371	4701487.032	2752026.819	3038444.479	3515451.51	4510888.005	2951248.828	3576286.12	4019619.921	3534473.27	473974.936	382646.361	376088.044	401547.182	340159.037	416154.394	488105.172	496155.591	376178.467	4701487.032	2752026.819	3038444.479	3515451.51	4510888.005	2951248.828
PE(16:1/16:1)-H	PE	(16:1/16:1)	(16:1)	(16:1)			686.4766305	C37 H69 O8 N1 P1	0.892123631	0.853924884	0.779356983	0.624673503	-196104.405	-265544.474	-72501.603	-123329.408	1817862.494	1621758.089	1552318.02	328592.33	256090.727	205262.922	12.376	12.376	12.376	1502351.679	1157744.269	1299737.91	1465591.397	1122308.833	1621758.089	1552318.02	1458511.062	961064.653	263562.759	183335.637	219460.38	213056.147	187174.794	185445.316	205262.922	183091.915	161561.122	1502351.679	1157744.269	1299737.91	1465591.397	1122308.833	1621758.089
PE(16:0/17:0)-H	PE	(16:0/17:0)	(16:0)	(17:0)			704.5235805	C38 H75 O8 N1 P1	0.901873006	0.93851412	0.964582977	0.857378371	-240293.312	-150566.579	-12901.807	-51954.585	2448799.272	2208505.96	2298232.693	364282.651	351380.844	312328.066	14.21	14.21	14.21	2448799.272	1637924.194	2017078.079	1859943.37	1913029.196	1641205.277	2298232.693	2211227.097	1823691.944	364282.651	254261.048	273882.997	269007.688	256397.724	235683.092	289973.263	290305.674	260098.062	2448799.272	1637924.194	2017078.079	1859943.37	1913029.196	1641205.277
PE(16:0/17:0)-H	PE	(16:0/17:0)	(16:0)	(17:0)			704.5235805	C38 H75 O8 N1 P1	0.978940248	1.104568328	0.977304172	1.184673426	-150432.033	746942.62	-29462.005	239729.051	7143105.727	6992673.694	7890048.347	1298124.242	1268662.237	1537853.293	14.50793843	14.50793843	14.50793843	7143105.727	5074435.068	6702725.621	5408845.202	5473517.082	5088058.253	7890048.347	7613256.971	6818000.284	1298124.242	957348.066	1216254.367	923926.816	1071075.505	964205.341	1398380.683	1537853.293	1254663.978	7143105.727	5074435.068	6702725.621	5408845.202	5473517.082	5088058.253
PE(15:0/18:1)-H	PE	(15:0/18:1)	(15:0)	(18:1)			702.5079305	C38 H73 O8 N1 P1	0.770775171	0.862580218	0.841424372	0.857377959	-2.47E+07	-1.48E+07	-1443684.483	-1298441.824	1.08E+08	8.30E+07	9.29E+07	9104075.462	7660390.979	7805633.638	13.40786021	13.40786021	13.40786021	9.19E+07	5.99E+07	7.28E+07	8.24E+07	6.23E+07	7.88E+07	9.29E+07	8.21E+07	7.36E+07	7914805.375	5953678.336	7935929.75	6355630.283	6300880.121	6142510.33	6964729.759	7805633.638	5836422.819	9.19E+07	5.99E+07	7.28E+07	8.24E+07	6.23E+07	7.88E+07
PE(17:1/16:1)-H	PE	(17:1/16:1)	(17:1)	(16:1)			700.4922805	C38 H71 O8 N1 P1	0.870572928	0.790659007	0.734433538	0.694577896	-396882.889	-641935.697	-117082.573	-134654.073	3066459.601	2669576.712	2424523.904	440878.611	323796.038	306224.538	12.14031066	12.14031066	12.14031066	3066459.601	2061480.121	2738136.652	2455067.677	2382375.353	1994556.513	2356621.749	2424523.904	1988127.609	334505.932	252894.556	301829.721	306514.399	262216.786	265924.372	306224.538	280104.205	225091.923	3066459.601	2061480.121	2738136.652	2455067.677	2382375.353	1994556.513
PE(17:1/16:1)-H	PE	(17:1/16:1)	(17:1)	(16:1)			700.4922805	C38 H71 O8 N1 P1	0.918128729	0.781415643	0.862001676	0.830186518	-2553840.785	-6818382.523	-637098.804	-783980.289	3.12E+07	2.86E+07	2.44E+07	4616714.061	3979615.257	3832733.772	12.4219632	12.4219632	12.4219632	2.66E+07	2.03E+07	2.70E+07	2.70E+07	2.46E+07	2.35E+07	2.31E+07	2.44E+07	1.95E+07	4032182.983	2989843.639	3859679.572	3713675.6	3545237.608	3313323.733	3314650.654	3832733.772	2969566.784	2.66E+07	2.03E+07	2.70E+07	2.70E+07	2.46E+07	2.35E+07
PE(18:0/16:0)-H	PE	(18:0/16:0)	(18:0)	(16:0)			718.5392305	C39 H77 O8 N1 P1	0.8653306	1.037741769	0.931144809	1.016700326	-4766736.607	1335901.643	-453925.333	110096.291	3.54E+07	3.06E+07	3.67E+07	6592463.509	6138538.176	6702559.8	15.00679817	15.00679817	15.00679817	3.54E+07	2.29E+07	3.14E+07	2.61E+07	2.42E+07	2.35E+07	3.67E+07	3.56E+07	3.01E+07	6592463.509	4253748.273	5481079.229	4990179.541	4256894.395	4487856.241	6702559.8	6104773.794	5629582.077	3.54E+07	2.29E+07	3.14E+07	2.61E+07	2.42E+07	2.35E+07
PE(16:0/18:1)-H	PE	(16:0/18:1)	(16:0)	(18:1)			716.5235805	C39 H75 O8 N1 P1	0.931435224	0.927874471	0.936392893	0.912045529	-6.16E+07	-6.48E+07	-8199655.13	-1.13E+07	8.99E+08	8.37E+08	8.34E+08	1.29E+08	1.21E+08	1.18E+08	13.93222158	13.93222158	13.93222158	8.80E+08	6.96E+08	8.32E+08	8.25E+08	7.90E+08	7.28E+08	8.34E+08	8.27E+08	7.31E+08	1.25E+08	1.05E+08	1.19E+08	1.21E+08	1.12E+08	1.01E+08	1.17E+08	1.18E+08	1.08E+08	8.80E+08	6.96E+08	8.32E+08	8.25E+08	7.90E+08	7.28E+08
PE(16:1/18:1)-H	PE	(16:1/18:1)	(16:1)	(18:1)			714.5079305	C39 H73 O8 N1 P1	0.817327603	0.869156219	1.026849567	0.936363247	-2.86E+07	-2.05E+07	619755.474	-1468896.159	1.56E+08	1.28E+08	1.36E+08	2.31E+07	2.37E+07	2.16E+07	12.7736114	12.7736114	12.7736114	1.36E+08	1.14E+08	1.31E+08	1.23E+08	1.10E+08	1.19E+08	1.30E+08	1.36E+08	1.04E+08	1.96E+07	1.97E+07	1.90E+07	1.87E+07	1.73E+07	2.13E+07	2.16E+07	1.90E+07	1.64E+07	1.36E+08	1.14E+08	1.31E+08	1.23E+08	1.10E+08	1.19E+08
PE(17:1/17:1)-H	PE	(17:1/17:1)	(17:1)	(17:1)			714.5079305	C39 H73 O8 N1 P1	0.796016345	0.892130784	0.802083455	0.79866823	-1.20E+07	-6319682.288	-1816071.15	-1847409.069	5.86E+07	4.66E+07	5.23E+07	9175944.094	7359872.944	7328535.025	13.2654221	13.2654221	13.2654221	5.08E+07	3.05E+07	4.35E+07	4.15E+07	3.76E+07	4.08E+07	4.83E+07	5.23E+07	3.89E+07	7600881.019	5053763.085	7101987.231	6497227.088	6249306.215	6431778.694	7163368.027	7328535.025	5944517.498	5.08E+07	3.05E+07	4.35E+07	4.15E+07	3.76E+07	4.08E+07
PE(16:1/18:1)-H	PE	(16:1/18:1)	(16:1)	(18:1)			714.5079305	C39 H73 O8 N1 P1	0.793998566	0.747478667	0.792205778	0.724600628	-1.31E+07	-1.60E+07	-2081819.18	-2759132.03	6.34E+07	5.04E+07	4.74E+07	1.00E+07	7936838.5	7259525.65	13.5208661	13.5208661	13.5208661	4.94E+07	2116431.434	4.89E+07	2437415.546	4.33E+07	2381749.078	2706335.078	2580990.688	1984708.8	6918004.287	437960.997	7637789	396568.698	6971231	432758.806	453432.38	460149.163	362843.258	4.94E+07	2116431.434	4.89E+07	2437415.546	4.33E+07	2381749.078
PE(16:0/18:3)-H	PE	(16:0/18:3)	(16:0)	(18:3)			712.4922805	C39 H71 O8 N1 P1	0.773934975	0.67044916	0.842717886	0.849958283	-939811.791	-1370029.553	-87849.213	-83805.122	4157263.113	3217451.322	2787233.56	558545.476	470696.263	474740.354	12.09027238	12.09027238	12.09027238	3502342.278	2656790.995	2878698.928	3032764.375	2750335.013	2670865.197	2613228.567	2611750.216	2406016.332	433147.571	386894.444	427816.67	409955.933	427027.014	361916.811	462262.344	474740.354	423541.469	3502342.278	2656790.995	2878698.928	3032764.375	2750335.013	2670865.197
PE(19:1/16:0)-H	PE	(19:1/16:0)	(19:1)	(16:0)			730.5392305	C40 H77 O8 N1 P1	0.894902546	1.013808832	0.937177541	0.904083793	-4.94E+07	6497176.625	-4632031.159	-7072102.416	4.71E+08	4.21E+08	4.77E+08	7.37E+07	6.91E+07	6.67E+07	14.6440219	14.6440219	14.6440219	4.43E+08	3.05E+08	3.93E+08	3.95E+08	3.81E+08	3.71E+08	4.77E+08	4.43E+08	3.68E+08	6.88E+07	4.72E+07	6.30E+07	6.19E+07	6.40E+07	5.71E+07	6.26E+07	6.67E+07	6.19E+07	4.43E+08	3.05E+08	3.93E+08	3.95E+08	3.81E+08	3.71E+08
PE(17:1/18:1)-H	PE	(17:1/18:1)	(17:1)	(18:1)			728.5235805	C40 H75 O8 N1 P1	11.67284947	0.874289495	16.15950313	0.847043324	1.60E+08	-1888107.34	3.03E+07	-305441.215	1.50E+07	1.75E+08	1.31E+07	1996913.265	3.23E+07	1691472.05	13.42389523	13.42389523	13.42389523	1.50E+07	8602698.866	1.21E+07	1.13E+07	9615525.228	1.01E+07	1.15E+07	1.31E+07	9749864.996	1649097.877	1304591.587	1489521.719	1348318.43	1434270.934	1397050.337	1691472.05	1557785.504	1220315.602	1.50E+07	8602698.866	1.21E+07	1.13E+07	9615525.228	1.01E+07
PE(18:0/18:0)-H	PE	(18:0/18:0)	(18:0)	(18:0)			746.5705305	C41 H81 O8 N1 P1	0.934959099	1.109277215	0.926774182	1.104938092	-279347.512	469340.335	-60817.194	87155.603	4294951.477	4015603.965	4764291.812	830543.047	769725.853	917698.65	15.89903336	15.89903336	15.89903336	4294951.477	3053093.272	4140853.181	3406990.871	3092471.374	3017469.808	4665487.347	4764291.812	4164689.635	758947.794	574956.149	703669.933	695574.353	622430.15	590563.173	860437.443	917698.65	635668.697	4294951.477	3053093.272	4140853.181	3406990.871	3092471.374	3017469.808
PE(19:1/17:0)-H	PE	(19:1/17:0)	(19:1)	(17:0)			744.5548805	C41 H79 O8 N1 P1	0.889857967	0.911458759	0.947245499	1.104569	-2.13E+07	-1.71E+07	-1431586.865	2837665.093	1.94E+08	1.72E+08	1.76E+08	2.71E+07	2.57E+07	3.00E+07	14.94218768	14.94218768	14.94218768	1.75E+08	1.26E+08	1.70E+08	1.52E+08	1.57E+08	1.42E+08	1.63E+08	1.76E+08	1.46E+08	2.71E+07	1.97E+07	2.39E+07	2.34E+07	2.50E+07	2.20E+07	2.58E+07	3.00E+07	2.18E+07	1.75E+08	1.26E+08	1.70E+08	1.52E+08	1.57E+08	1.42E+08
PE(18:1/18:1)-H	PE	(18:1/18:1)	(18:1)	(18:1)			742.5392305	C41 H77 O8 N1 P1	0.870840969	0.871533307	0.901513961	0.904263459	-4.58E+07	-4.56E+07	-5899460.748	-5734761.695	3.55E+08	3.09E+08	3.09E+08	5.99E+07	5.40E+07	5.42E+07	13.8657139	13.8657139	13.8657139	3.15E+08	2.55E+08	3.03E+08	2.97E+08	2.88E+08	2.66E+08	3.09E+08	3.01E+08	2.49E+08	5.50E+07	4.77E+07	5.54E+07	5.28E+07	5.29E+07	4.65E+07	5.42E+07	5.20E+07	4.22E+07	3.15E+08	2.55E+08	3.03E+08	2.97E+08	2.88E+08	2.66E+08
PE(17:1/19:1)-H	PE	(17:1/19:1)	(17:1)	(19:1)			742.5392305	C41 H77 O8 N1 P1	0.874332982	0.874603104	0.90678128	0.942581374	-4644917.286	-4634933.03	-557633.539	-343477.704	3.70E+07	3.23E+07	3.23E+07	5981990.972	5424357.433	5638513.268	14.36436905	14.36436905	14.36436905	3.40E+07	2.29E+07	2.87E+07	2.91E+07	2.50E+07	2.45E+07	3.21E+07	3.20E+07	2.56E+07	5512505.731	3703150.786	4715497.408	4701696.935	4438211.519	3896363.324	5025347.144	5638513.268	3867936.859	3.40E+07	2.29E+07	2.87E+07	2.91E+07	2.50E+07	2.45E+07
PE(18:1/18:2)-H	PE	(18:1/18:2)	(18:1)	(18:2)			740.5235805	C41 H75 O8 N1 P1	0.679479265	0.664985802	0.848029731	0.992019683	-2243328.616	-2344768.54	-71494.502	-3754.345	6999012.449	4755683.833	4654243.909	470450.584	398956.082	466696.239	12.99666022	12.99666022	12.99666022	6273063.289	3534340.853	3752893.721	4432627.99	4718527.288	3492846.635	4586561.074	3977730.345	3441595.289	423900.474	311998.351	402879.076	344987.804	303403.083	301163.573	396246.951	466696.239	311695.497	6273063.289	3534340.853	3752893.721	4432627.99	4718527.288	3492846.635
PE(19:1/18:0)-H	PE	(19:1/18:0)	(19:1)	(18:0)			758.5705305	C42 H81 O8 N1 P1	0.883399897	0.933720119	0.854745395	0.893111914	-3196882.499	-1817228.164	-765103.415	-563014.437	2.74E+07	2.42E+07	2.56E+07	5267326.383	4502222.968	4704311.946	15.60701449	15.60701449	15.60701449	2.56E+07	1.87E+07	2.39E+07	2.03E+07	2.03E+07	1.98E+07	2.56E+07	2.50E+07	2.01E+07	4841038.234	3601840.827	4455980.322	3944974.163	3839428.695	3505152.09	4590030.512	4582671.411	3559230.714	2.56E+07	1.87E+07	2.39E+07	2.03E+07	2.03E+07	1.98E+07
PE(19:1/18:1)-H	PE	(19:1/18:1)	(19:1)	(18:1)			756.5548805	C42 H79 O8 N1 P1	0.870642364	0.87594556	0.908342314	0.976640725	-2.08E+07	-1.99E+07	-2781278.762	-708818.405	1.60E+08	1.40E+08	1.41E+08	3.03E+07	2.76E+07	2.96E+07	14.61568019	14.61568019	14.61568019	1.47E+08	1.06E+08	1.30E+08	1.26E+08	1.21E+08	1.22E+08	1.38E+08	1.41E+08	1.18E+08	2.75E+07	2.06E+07	2.53E+07	2.33E+07	2.40E+07	2.27E+07	2.49E+07	2.96E+07	2.14E+07	1.47E+08	1.06E+08	1.30E+08	1.26E+08	1.21E+08	1.22E+08
PE(20:0/18:1)-H	PE	(20:0/18:1)	(20:0)	(18:1)			772.5861805	C43 H83 O8 N1 P1	0.905963138	1.055399749	0.988142136	1.26947741	-503477.836	296612.891	-9464.979	215097.588	5354047.605	4850569.769	5650660.496	798202.67	788737.691	1013300.258	15.80666967	15.80666967	15.80666967	4807396.828	3541405.823	4341262.657	4194575.371	3933660.18	3991957.215	4660481.256	5650660.496	4115685.294	789962.032	583085.835	645420.017	703526.892	749986.575	660278.875	684947.811	1013300.258	729556.045	4807396.828	3541405.823	4341262.657	4194575.371	3933660.18	3991957.215
PE(20:1/18:1)-H	PE	(20:1/18:1)	(20:1)	(18:1)			770.5705305	C43 H81 O8 N1 P1	0.896509621	0.856586965	0.907238628	0.867897705	-1544929.408	-2140904.478	-266885.844	-380074.503	1.49E+07	1.34E+07	1.28E+07	2877122.632	2610236.788	2497048.129	14.84255193	14.84255193	14.84255193	1.29E+07	9414805.279	1.21E+07	1.05E+07	1.01E+07	1.04E+07	1.16E+07	1.28E+07	1.00E+07	2401167.635	1744780.701	2260596.532	2022793.129	1834160.082	2010074.325	2295081.526	2497048.129	1861399.706	1.29E+07	9414805.279	1.21E+07	1.05E+07	1.01E+07	1.04E+07
PE(19:1/19:1)-H	PE	(19:1/19:1)	(19:1)	(19:1)			770.5705305	C43 H81 O8 N1 P1	0.762621677	0.907386539	0.752002683	0.856671534	-2564863.321	-1000684.759	-590969.167	-341546.857	1.08E+07	8240096.816	9804275.378	2382965.969	1791996.802	2041419.112	15.31290018	15.31290018	15.31290018	8306270.448	5041636.958	7023085.975	7025002.196	7146937.7	6677206.468	8736820.996	9804275.378	7597834.097	1533694.813	1086313.666	1409024.119	1440378.837	1552289.162	1371301.252	1744116.102	2041419.112	1497549.55	8306270.448	5041636.958	7023085.975	7025002.196	7146937.7	6677206.468
PG(16:0/12:0)-H	PG	(16:0/12:0)	(16:0)	(12:0)			665.4399115	C34 H66 O10 N0 P1	0.971314952	1.593489468	0.937936555	1.168680598	-57605.369	1191846.713	-13937.624	37880.7	2008201.961	1950596.592	3200048.674	224570.581	210632.957	262451.281	9.045434382	9.045434382	9.045434382	1555037.703	1100435.517	1416466.874	1703327.047	1950596.592	1586878.543	2599953.433	3200048.674	2173643.995	180675.587	142187.682	155668.119	186507.377	169140.299	165612.7	241238.002	249368.912	228364.589	1555037.703	1100435.517	1416466.874	1703327.047	1950596.592	1586878.543
PG(16:0/14:0)-H	PG	(16:0/14:0)	(16:0)	(14:0)			693.4712115	C36 H70 O10 N0 P1	0.940517495	1.356261241	1.020695795	1.254740162	-895751.432	5364964.286	44697.324	550169.91	1.51E+07	1.42E+07	2.04E+07	2159729.761	2204427.085	2709899.671	10.65191803	10.65191803	10.65191803	1608779.817	1.03E+07	1.30E+07	1.31E+07	1.27E+07	1.26E+07	1649902.134	2.04E+07	1.51E+07	226294.268	1795085.175	1917028.347	1993668.02	1928514.05	2022518.257	194448.83	2484584.605	2313598.812	1608779.817	1.03E+07	1.30E+07	1.31E+07	1.27E+07	1.26E+07
PG(16:1/14:0)-H	PG	(16:1/14:0)	(16:1)	(14:0)			691.4555615	C36 H68 O10 N0 P1	0.885897168	0.913563873	0.941756063	0.878375562	-404437.718	-306373.029	-16799.369	-35080.283	3544502.026	3140064.308	3238128.997	288431.204	271631.835	253350.921	9.212224118	9.212224118	9.212224118	2627419.299	1742903.131	2488391.75	2583408.139	2747587.649	3140064.308	2759727.958	3238128.997	2252804.047	212529.844	149136.418	177233.124	241415.811	216249.745	227145.845	231863.11	253350.921	205033.613	2627419.299	1742903.131	2488391.75	2583408.139	2747587.649	3140064.308
PG(17:1/14:0)-H	PG	(17:1/14:0)	(17:1)	(14:0)			705.4712115	C37 H70 O10 N0 P1	0.682364002	0.78678759	0.742751852	0.760802929	-929983.545	-624249.247	-90331.221	-83992.688	2927827.926	1997844.381	2303578.679	351144.3	260813.079	267151.612	10.03292446	10.03292446	10.03292446	1828002.404	1288544.989	1799372.237	1701707.18	1656143.51	1531615.907	2303578.679	2155258.715	1679106.042	265519.76	185605.718	197842.991	219933.483	227097.74	206857.215	201903.525	251226.79	194689.098	1828002.404	1288544.989	1799372.237	1701707.18	1656143.51	1531615.907
PG(16:0/16:0)-H	PG	(16:0/16:0)	(16:0)	(16:0)			721.5025115	C38 H74 O10 N0 P1	0.795376024	1.099908339	0.699845443	1.00382228	-1714111.165	836920.493	-472590.986	6018.15	8376883.294	6662772.129	9213803.787	1574492.124	1101901.138	1580510.274	11.90244189	11.90244189	11.90244189	8376883.294	6102890.454	4011044.564	6484184.866	6662772.129	3319936.593	9213803.787	4947260.5	4549676.285	1373905.807	1141775.416	655558.13	957700.206	1101901.138	569518.287	1514007.051	800499.869	925793.936	8376883.294	6102890.454	4011044.564	6484184.866	6662772.129	3319936.593
PG(18:1/14:0)-H	PG	(18:1/14:0)	(18:1)	(14:0)			719.4868615	C38 H72 O10 N0 P1	0.732457038	1.592538498	0.877494844	1.000325528	-9738980.175	2.16E+07	-1266725	3366.02	3.64E+07	2.67E+07	5.80E+07	1.03E+07	9073452	1.03E+07	10.50038692	10.50038692	10.50038692	3.64E+07	1.53E+07	2.97E+07	1.60E+07	2.02E+07	1.44E+07	4.56E+07	4.21E+07	3.96E+07	1.03E+07	6198107.5	8947663	6204698.5	7595976	5905390.5	9192988.81	9725247.88	7795424.5	3.64E+07	1.53E+07	2.97E+07	1.60E+07	2.02E+07	1.44E+07
PG(16:0/16:1)-H	PG	(16:0/16:1)	(16:0)	(16:1)			719.4868615	C38 H72 O10 N0 P1	0.874582751	0.919634984	0.862084821	0.921990442	-1.09E+07	-6958215.394	-1549727.133	-876578.845	8.66E+07	7.57E+07	7.96E+07	1.12E+07	9687086.272	1.04E+07	10.78558806	10.78558806	10.78558806	7.94E+07	4.96E+07	6.72E+07	6.72E+07	6.70E+07	6.51E+07	7.47E+07	7.96E+07	5.89E+07	1.04E+07	7128824.722	8944718.85	8478842.814	8745533.036	8831197.318	9563829.104	9757772.176	7837285.287	7.94E+07	4.96E+07	6.72E+07	6.72E+07	6.70E+07	6.51E+07
PG(16:1/16:1)-H	PG	(16:1/16:1)	(16:1)	(16:1)			717.4712115	C38 H70 O10 N0 P1	0.635770407	0.775510157	0.867071914	0.718879228	-825297.026	-508664.874	-25578.081	-54093.383	2265870.324	1440573.298	1757205.45	192420.441	166842.36	138327.058	9.338	9.338	9.338	1373105.8	629455.418	1233822.007	1411598.817	1198019.122	1408832.767	1116841.271	1757205.45	804093.731	116274.082	98190.864	117241.034	135088.208	127824.248	142792.331	115748.206	138327.058	119586.217	1373105.8	629455.418	1233822.007	1411598.817	1198019.122	1408832.767
PG(17:1/16:0)-H	PG	(17:1/16:0)	(17:1)	(16:0)			733.5025115	C39 H74 O10 N0 P1	0.888277403	1.058777656	0.739866545	0.674007143	-1899187.105	999169.101	-532976.523	-667913.09	1.70E+07	1.51E+07	1.80E+07	2048858.049	1515881.526	1380944.959	11.47685795	11.47685795	11.47685795	1.35E+07	9664287.212	1.44E+07	1.51E+07	1.23E+07	1.10E+07	1.34E+07	1.80E+07	1.18E+07	1634594.431	1089027.227	1389090.596	1252999.831	1274739.57	1235279.913	1375673.695	1277225.647	1211741.792	1.35E+07	9664287.212	1.44E+07	1.51E+07	1.23E+07	1.10E+07
PG(17:1/16:1)-H	PG	(17:1/16:1)	(17:1)	(16:1)			731.4868615	C39 H72 O10 N0 P1	0.612908657	0.658307421	0.728932801	0.687796738	-1915572.207	-1690910.482	-167539.051	-192964.1	4948630.973	3033058.766	3257720.491	618072.018	450532.967	425107.918	10.36064051	10.36064051	10.36064051	2698022.264	1885660.298	2868654.502	2550627.206	2217980.633	2462136.902	2559545.202	3257720.491	2560257.802	363736.77	294687.592	302227.246	305731.875	282934.945	322467.406	384718.081	356231.14	339119.888	2698022.264	1885660.298	2868654.502	2550627.206	2217980.633	2462136.902
PG(18:0/16:0)-H	PG	(18:0/16:0)	(18:0)	(16:0)			749.5338115	C40 H78 O10 N0 P1	0.83376264	1.205085056	0.892659021	1.220953583	-592670.938	731171.094	-71584.631	147351.746	3565209.039	2972538.101	4296380.133	666890.05	595305.419	814241.796	13.22174879	13.22174879	13.22174879	3453538.148	2150134.717	3070588.648	2393158.879	2071368.685	2305438.487	4234864.246	4296380.133	3360844.526	666890.05	416135.33	650331.076	449515.052	394175.834	417430.85	781774.056	814241.796	648739.408	3453538.148	2150134.717	3070588.648	2393158.879	2071368.685	2305438.487
PG(16:0/18:1)-H	PG	(16:0/18:1)	(16:0)	(18:1)			747.5181615	C40 H76 O10 N0 P1	0.531846056	0.566738864	0.54354526	0.597788043	-1.46E+07	-1.35E+07	-2692128.288	-2372209.315	3.11E+07	1.65E+07	1.76E+07	5897908.493	3205780.205	3525699.178	11.83727945	11.83727945	11.83727945	1.87E+07	9559749.706	1.37E+07	1.37E+07	1.21E+07	1.38E+07	1.76E+07	1.74E+07	1.50E+07	3885779.541	1852510.414	2454114.545	2658357.99	2108571.512	2545624.889	3525699.178	2845640.136	3250353.299	1.87E+07	9559749.706	1.37E+07	1.37E+07	1.21E+07	1.38E+07
PG(16:0/18:1)-H	PG	(16:0/18:1)	(16:0)	(18:1)			747.5181615	C40 H76 O10 N0 P1	0.780006484	0.816827413	0.782492592	0.856058846	-2475568.165	-2061225.414	-314419.045	-208074.937	1.13E+07	8777346.071	9191688.822	1445555.566	1131136.521	1237480.629	12.30257834	12.30257834	12.30257834	7839288.431	5222601.523	7454225.793	7005814.834	6392252.292	6591395.448	8821301.636	9191688.822	6375861.82	1202410.843	888965.504	972216.306	1085409.865	930779.71	1016777.658	1237480.629	1226146.236	988095.574	7839288.431	5222601.523	7454225.793	7005814.834	6392252.292	6591395.448
PG(16:1/18:1)-H	PG	(16:1/18:1)	(16:1)	(18:1)			745.5025115	C40 H74 O10 N0 P1	0.754462134	0.839350208	0.883969261	0.837724312	-8197003.146	-5363111.064	-492634.549	-688977.861	3.34E+07	2.52E+07	2.80E+07	4245724.481	3753089.932	3556746.62	10.77931034	10.77931034	10.77931034	2.85E+07	1.69E+07	2.32E+07	2.24E+07	2.26E+07	2.01E+07	2.47E+07	2.80E+07	2.00E+07	3927001.964	2895185.741	3093861.565	2839291.724	3195176.351	3295916.704	3079876.309	3503963.391	2925280.877	2.85E+07	1.69E+07	2.32E+07	2.24E+07	2.26E+07	2.01E+07
PG(17:1/17:1)-H	PG	(17:1/17:1)	(17:1)	(17:1)			745.5025115	C40 H74 O10 N0 P1	0.591150722	0.554621334	0.732082941	0.802298124	-3098908.908	-3375786.6	-117181.92	-86471.11	7579587.575	4480678.667	4203800.975	437381.332	320199.412	350910.222	11.03885827	11.03885827	11.03885827	3782931.183	2334536.798	3765520.36	3583599.054	3293222.416	2911547.039	3978611.184	4203800.975	3063008.115	297582.181	248656.825	323140.593	276527.756	255139.066	243082.553	296416.29	350910.222	252474.71	3782931.183	2334536.798	3765520.36	3583599.054	3293222.416	2911547.039
PG(17:1/17:1)-H	PG	(17:1/17:1)	(17:1)	(17:1)			745.5025115	C40 H74 O10 N0 P1	0.646556382	0.789215904	0.747891351	0.755686665	-1569748.769	-936155.183	-126290.707	-122385.741	4441298.954	2871550.185	3505143.771	500937.622	374646.915	378551.881	11.292864	11.292864	11.292864	3412084.101	1989031.342	2579084.355	2508640.164	2462350.186	2505086.458	2877047.88	3505143.771	2247595.519	401136.967	246969.929	328317.577	320897.529	332577.369	336948.462	366427.883	320325.702	314388.47	3412084.101	1989031.342	2579084.355	2508640.164	2462350.186	2505086.458
PG(16:0/18:2)-H	PG	(16:0/18:2)	(16:0)	(18:2)			745.5025115	C40 H74 O10 N0 P1	0.766984011	0.855476096	0.860760636	0.801262699	-571342.667	-354364.836	-52628.444	-75116.94	2451946.196	1880603.529	2097581.36	377971.018	325342.574	302854.078	11.60428802	11.60428802	11.60428802	2075833.191	1112346.843	2348803.295	1729454.671	1563299.216	1637732.957	1769409.839	2097581.36	1320175.038	324529.598	205340.234	295148.676	317198.02	265214.153	277778.356	255811.86	302854.078	253901.351	2075833.191	1112346.843	2348803.295	1729454.671	1563299.216	1637732.957
PG(19:1/16:0)-H	PG	(19:1/16:0)	(19:1)	(16:0)			761.5338115	C41 H78 O10 N0 P1	0.647448855	3.601729711	0.784369048	5.258992775	-1.13E+07	8.31E+07	-807402.233	1.59E+07	3.19E+07	2.07E+07	1.15E+08	3744370.76	2936968.527	1.97E+07	12.67874476	12.67874476	12.67874476	2.15E+07	1.59E+07	1.77E+07	1.94E+07	1.86E+07	1.70E+07	2.07E+07	2.13E+07	1.50E+07	3163548.499	2128572.818	2775374.171	2583442.198	2508652.111	2466453.986	2681738.304	3153896.361	2396541.557	2.15E+07	1.59E+07	1.77E+07	1.94E+07	1.86E+07	1.70E+07
PG(17:1/18:1)-H	PG	(17:1/18:1)	(17:1)	(18:1)			759.5181615	C41 H76 O10 N0 P1	0.588142667	0.856525936	0.819129072	0.85377074	-2.14E+07	-7468835.057	-605625.988	-489632.255	5.21E+07	3.06E+07	4.46E+07	3348387.693	2742761.705	2858755.438	11.68750245	11.68750245	11.68750245	3.12E+07	2.14E+07	3.49E+07	2.27E+07	2.70E+07	1.60E+07	2.00E+07	4.25E+07	3.08E+07	3062770.955	2025974.833	2507397.276	2279109.165	2266968.033	2261234.178	2775417.251	2783826.974	2166459.921	3.12E+07	2.14E+07	3.49E+07	2.27E+07	2.70E+07	1.60E+07
PG(19:1/17:0)-H	PG	(19:1/17:0)	(19:1)	(17:0)			775.5494615	C42 H80 O10 N0 P1	0.749856858	0.922056605	0.826144334	0.89980598	-1.27E+07	-3970931.03	-1376261.921	-793147.655	5.09E+07	3.82E+07	4.70E+07	7916117.719	6539855.798	7122970.064	13.1853059	13.1853059	13.1853059	4.47E+07	2.82E+07	3.90E+07	3.15E+07	3.38E+07	3.26E+07	4.08E+07	4.70E+07	3.41E+07	6779261.996	4774377.111	6342405.303	5472227.304	5566792.774	5242553.935	6439598.881	7122970.064	5621305.008	4.47E+07	2.82E+07	3.90E+07	3.15E+07	3.38E+07	3.26E+07
PG(18:1/18:1)-H	PG	(18:1/18:1)	(18:1)	(18:1)			773.5338115	C42 H78 O10 N0 P1	0.5552465	0.576282252	0.51941927	0.601817138	-8073736.197	-7691868.24	-1723026.783	-1427605.587	1.82E+07	1.01E+07	1.05E+07	3585301.439	1862274.656	2157695.852	11.83656124	11.83656124	11.83656124	1.08E+07	5910805.077	8279226.812	8475686.183	7720840.293	9287061.124	1.03E+07	1.01E+07	8583591.586	2417837.159	1097411.556	1488045.593	1504681.378	1338506.043	1494401.501	2157695.852	1570021.34	1909882.591	1.08E+07	5910805.077	8279226.812	8475686.183	7720840.293	9287061.124
PG(17:1/19:1)-H	PG	(17:1/19:1)	(17:1)	(19:1)			773.5338115	C42 H78 O10 N0 P1	0.728144517	0.679083051	0.741260903	0.691233446	-1161477.036	-1371087.543	-163413.004	-195009.068	4272406.139	3110929.103	2901318.596	631574.455	468161.451	436565.387	12.53498039	12.53498039	12.53498039	2813838.642	2298480.547	2866186.884	2447184.077	2242525.797	2252977.707	2798544.619	2898803.652	2582176.277	545369.306	335446.427	428967.75	339591.458	366937.665	425917.035	427881.087	416344.229	354686.463	2813838.642	2298480.547	2866186.884	2447184.077	2242525.797	2252977.707
PG(19:1/18:0)-H	PG	(19:1/18:0)	(19:1)	(18:0)			789.5651115	C43 H82 O10 N0 P1	0.745257673	0.766389922	0.796550805	0.835413028	-2442711.005	-2240074.96	-376325.201	-304440.748	9588948.293	7146237.288	7348873.333	1849725.681	1473400.48	1545284.933	13.91473282	13.91473282	13.91473282	7521377.6	5070909.644	6982010.975	6322762.113	5908888.433	5500943.358	7348873.333	7288785.186	5491408.873	1363827.985	1088722.227	1323704.629	1283766.764	1196496.377	1166523.247	1545284.933	1188509.846	1062806.112	7521377.6	5070909.644	6982010.975	6322762.113	5908888.433	5500943.358
PG(19:1/18:1)-H	PG	(19:1/18:1)	(19:1)	(18:1)			787.5494615	C43 H80 O10 N0 P1	0.687574092	0.802316778	0.696974397	0.747918556	-1.37E+07	-8676082.175	-2403346.091	-1999299.557	4.39E+07	3.02E+07	3.52E+07	7931165.117	5527819.026	5931865.56	12.83403869	12.83403869	12.83403869	3.54E+07	2.39E+07	2.79E+07	2.75E+07	2.40E+07	2.63E+07	3.12E+07	3.52E+07	2.48E+07	6304541.409	4424171.694	4864537.613	5228308.133	4097034.645	4424513.432	5750584.267	5820142.7	4748364.002	3.54E+07	2.39E+07	2.79E+07	2.75E+07	2.40E+07	2.63E+07
PG(20:1/18:1)-H	PG	(20:1/18:1)	(20:1)	(18:1)			801.5651115	C44 H82 O10 N0 P1	0.647275676	0.762951679	0.645925716	0.644630923	-1511181.452	-1015589.237	-299185.823	-300279.897	4284313.134	2773131.682	3268723.897	844980.379	545794.556	544700.482	13.11052527	13.11052527	13.11052527	3402950.501	2461747.808	2726867.272	2430795.541	2560625.059	2385409.238	2875768.423	3268723.897	2436308.125	604879.386	374497.576	484132.169	486116.073	499559.675	468868.194	502889.146	541585.744	399433.217	3402950.501	2461747.808	2726867.272	2430795.541	2560625.059	2385409.238
PG(19:1/19:1)-H	PG	(19:1/19:1)	(19:1)	(19:1)			801.5651115	C44 H82 O10 N0 P1	0.810786188	0.842194244	0.817229852	0.96365926	-433502.121	-361544.061	-77637.926	-15436.983	2291070.176	1857568.055	1929526.115	424784.5	347146.574	409347.517	13.60388766	13.60388766	13.60388766	1516038.911	1162549.453	1426767.376	1492569.177	1322524.068	1420092.184	1929526.115	1897143.034	1343577.264	375215.051	292909.636	312289.163	284548.689	285508.969	308409.079	409347.517	334465.079	257160.984	1516038.911	1162549.453	1426767.376	1492569.177	1322524.068	1420092.184
PS(16:0p/17:1)-H	PS	(16:0p/17:1)	(16:0p)	(17:1)			730.5028455	C39 H73 O9 N1 P1	0.353796847	0.340740469	0.39693255	0.427292041	-1893415.339	-1931671.339	-244364.482	-232062.738	2930062.058	1036646.719	998390.719	405202.572	160838.09	173139.834	11.623	11.623	11.623	726561.313	688098.695	927323.304	856160.964	912925.003	520023.982	870947.973	998390.719	436659.148	116711.247	121829.827	165205.772	160838.09	129568.084	103375.684	146361.531	173139.834	82968.845	726561.313	688098.695	927323.304	856160.964	912925.003	520023.982
PS(19:2/14:0)-H	PS	(19:2/14:0)	(19:2)	(14:0)			744.4821105	C39 H71 O10 N1 P1	0.912035672	1.074394025	0.879956173	1.058905994	-1396025.227	1180659.683	-369218.411	181176.975	1.59E+07	1.45E+07	1.71E+07	3075696.776	2706478.365	3256873.751	12.72290648	12.72290648	12.72290648	1.58E+07	1.38E+07	1.49E+07	1.40E+07	1.40E+07	1.45E+07	1.71E+07	1.60E+07	1.63E+07	2831708.943	2436246.873	2938792.501	2427175.488	2558890.596	2485911.142	3256873.751	3046212.473	2954957.09	1.58E+07	1.38E+07	1.49E+07	1.40E+07	1.40E+07	1.45E+07
PS(16:0p/18:1)-H	PS	(16:0p/18:1)	(16:0p)	(18:1)			744.5184955	C40 H75 O9 N1 P1	0.409251503	0.375320614	0.522939396	0.407484273	-1934847.811	-2045979.885	-215929.324	-268187.143	3275247.963	1340400.152	1229268.078	452624.514	236695.19	184437.371	11.962	11.962	11.962	1238691.963	810391.115	1173029.087	805574.874	997152.036	653081.973	1136794.274	1229268.078	603661.225	192577.97	146705.615	157669.981	187034.441	146780.696	108344.196	147363.629	184437.371	100436.691	1238691.963	810391.115	1173029.087	805574.874	997152.036	653081.973
PS(16:0/19:2)-H	PS	(16:0/19:2)	(16:0)	(19:2)			772.5134105	C41 H75 O10 N1 P1	0.859335294	0.98775616	0.856356878	0.877110214	-889958.32	-77464.401	-182504.33	-156136.387	6326806.092	5436847.772	6249341.691	1270539.983	1088035.653	1114403.596	14.00627252	14.00627252	14.00627252	6326806.092	5375322.495	5680207.961	5171514.54	5155776.062	5239369.84	6249341.691	6194757.458	6189963.391	1159757.712	986557.058	1016089.998	848347.683	959748.588	928879.725	1102772.09	1114403.596	1061868.422	6326806.092	5375322.495	5680207.961	5171514.54	5155776.062	5239369.84
PS(16:1/19:2)-H	PS	(16:1/19:2)	(16:1)	(19:2)			770.4977605	C41 H73 O10 N1 P1	1.022075255	1.032816609	0.974934147	0.954050307	591288.276	878996.719	-88557.429	-162339.842	2.68E+07	2.74E+07	2.77E+07	3532990.777	3444433.348	3370650.935	12.82562214	12.82562214	12.82562214	2.68E+07	2.60E+07	2.55E+07	2.53E+07	2.35E+07	2.62E+07	2.77E+07	2.57E+07	2.39E+07	3392990.54	3512578.933	3218641.396	3264055.632	2855922.503	3369232.946	3089645.148	3370650.935	2973714.609	2.68E+07	2.60E+07	2.55E+07	2.53E+07	2.35E+07	2.62E+07
PS(17:1/19:2)-H	PS	(17:1/19:2)	(17:1)	(19:2)			784.5134105	C42 H75 O10 N1 P1	0.971259055	0.989963524	0.971849083	1.066065767	-1869326.343	-652777.726	-162691.819	381812.07	6.50E+07	6.32E+07	6.44E+07	5779272.509	5616580.69	6161084.579	13.66608202	13.66608202	13.66608202	6.22E+07	4.61E+07	6.50E+07	6.32E+07	5.71E+07	6.04E+07	5.21E+07	4.76E+07	4.95E+07	5035563.632	5779272.509	5159591.819	5616580.69	5309269.141	5442362.121	5671860.137	5731272.391	6161084.579	6.22E+07	4.61E+07	6.50E+07	6.32E+07	5.71E+07	6.04E+07
PS(17:1/20:3)-H	PS	(17:1/20:3)	(17:1)	(20:3)			796.5134105	C43 H75 O10 N1 P1	0.845858112	0.885015008	0.85496038	0.87074906	-1487931.752	-1109950.213	-213196.29	-189988.231	9653000.702	8165068.95	8543050.489	1469917.598	1256721.308	1279929.367	13.26723497	13.26723497	13.26723497	8170343.664	5921630.856	8161035.097	7216160.797	6389145.886	7059007.511	7791570.079	8543050.489	6950459.951	1262050.912	934686.644	1194798.338	1060936.305	1088517.592	1105679.388	1176137.179	1279929.367	1046790.383	8170343.664	5921630.856	8161035.097	7216160.797	6389145.886	7059007.511
PS(17:1/21:3)-H	PS	(17:1/21:3)	(17:1)	(21:3)			810.5290605	C44 H77 O10 N1 P1	0.967040587	0.930427071	0.976084297	0.906844825	-623082.518	-1315244.18	-81787.891	-318575.842	1.89E+07	1.83E+07	1.76E+07	3419840.516	3338052.625	3101264.674	13.54706241	13.54706241	13.54706241	1.43E+07	1.57E+07	1.29E+07	1.75E+07	1.26E+07	1.46E+07	1.26E+07	1.66E+07	1.31E+07	2735449.488	2902820.954	2905629.477	3108589.055	3087546.562	3106347.454	2835408.461	2733511.461	2695248.206	1.43E+07	1.57E+07	1.29E+07	1.75E+07	1.26E+07	1.46E+07
PS(18:1/21:3)-H	PS	(18:1/21:3)	(18:1)	(21:3)			824.5447105	C45 H79 O10 N1 P1	1.011114352	0.970552828	0.947356975	0.989119134	260438.66	-690025.079	-253622.053	-52421.523	2.34E+07	2.37E+07	2.27E+07	4817771.259	4564149.206	4765349.736	13.84607452	13.84607452	13.84607452	2.08E+07	2.00E+07	2.34E+07	2.27E+07	2.28E+07	2.00E+07	2.27E+07	2.09E+07	2.01E+07	4178907.798	3842655.934	4667002.759	4228293.351	4564149.206	3986543.921	4765349.736	4228420.596	3906535.781	2.08E+07	2.00E+07	2.34E+07	2.27E+07	2.28E+07	2.00E+07
PS(19:1/21:2)-H	PS	(19:1/21:2)	(19:1)	(21:2)			840.5760105	C46 H83 O10 N1 P1	0.877015602	0.9192237	0.914183485	0.973574006	-842613.78	-553429.738	-107848.988	-33210.586	6851387.604	6008773.824	6297957.866	1256739.307	1148890.319	1223528.721	15.594	15.594	15.594	6594088.386	4665939.974	5882146.629	5364912.264	5048751.454	5143944.709	6297957.866	5999030.923	5080560.742	1256739.307	981700.964	1043624.872	1044774.298	937313.411	855490.725	1098251.987	1121303.799	942337.784	6594088.386	4665939.974	5882146.629	5364912.264	5048751.454	5143944.709
dMePE(14:0/13:0)-H	dMePE	(14:0/13:0)	(14:0)	(13:0)			648.4609805	C34 H67 O8 N1 P1	0.964563903	0.980129876	0.850794507	0.923004915	-188933.198	-105940.733	-142360.756	-73462.969	5331659.34	5142726.142	5225718.607	954125.434	811764.678	880662.465	12.06279557	12.06279557	12.06279557	5331659.34	3942763.865	4758091.84	4522761.482	4089312.625	4004538.189	5225718.607	5137055.635	4444364.846	954125.434	666952.667	778185.763	756823.155	684376.932	657500.655	880662.465	711083.021	697479.851	5331659.34	3942763.865	4758091.84	4522761.482	4089312.625	4004538.189
[truncated: 138 more columns]
